# Supplementary material for: Effects of species and geo-information on the 137Cs concentrations in edible wild mushrooms and plants collected by residents after the Fukushima nuclear accident
Source: Sci Rep. 2021 Nov 17;11:22470. doi: 10.1038/s41598-021-01816-z (PMC8599460; doi:10.1038/s41598-021-01816-z)
Supplement: Supplementary file 2 — Supplementary Information 2. [file 41598_2021_1816_MOESM2_ESM.xlsx]

## Sheet: Table S1
Table S1. Sample data of wild edible mushrooms and plants used in this research.
Species	Common name, edible part	MesDate	Cs137 (Bq/kg, Fresh weight, decay corrected to 2011/03/11)	map.ID
Petasites japonicus (leaf stalk)	Japanese butterbur, leaf stalk	2012-05-22	<10.3	108
Petasites japonicus (leaf stalk)	Japanese butterbur, leaf stalk	2012-05-28	<10.3	64
Petasites japonicus (leaf stalk)	Japanese butterbur, leaf stalk	2012-07-11	84.9	75
Artemisia indica var. maximowiczii	Japanese mugwort, shoots	2012-05-17	<10.3	55
Petasites japonicus (leaf stalk)	Japanese butterbur, leaf stalk	2012-07-03	10.1	156
Petasites japonicus (leaf stalk)	Japanese butterbur, leaf stalk	2012-07-03	35.5	156
Eutrema japonicum	Japanese horseradish, shoot	2012-06-11	120.4	46
Petasites japonicus (leaf stalk)	Japanese butterbur, leaf stalk	2012-07-04	<10.3	46
Phyllostachys heterocycla, P. bambusoides, P. nigra var. henonis	Bamboo shoots, shoot	2012-05-17	159.3	17
Aralia cordata	Japanese spikenard, shoots	2012-05-22	<10.3	17
Petasites japonicus (leaf stalk)	Japanese butterbur, leaf stalk	2012-06-16	<10.3	43
Aralia cordata	Japanese spikenard, shoots	2012-07-02	80.9	69
Petasites japonicus (leaf stalk)	Japanese butterbur, leaf stalk	2012-07-02	75.6	69
Pteridium aquilinum	Western bracken fern, shoot	2012-05-21	<10.3	69
Pteridium aquilinum	Western bracken fern, shoot	2012-07-03	45.1	95
Eutrema japonicum	Japanese horseradish, shoot	2012-07-27	73.3	95
Petasites japonicus (leaf stalk)	Japanese butterbur, leaf stalk	2012-05-21	<10.3	19
Pteridium aquilinum	Western bracken fern, shoot	2012-05-21	<10.3	19
Phyllostachys heterocycla, P. bambusoides, P. nigra var. henonis	Bamboo shoots, shoot	2012-05-21	92.5	19
Aralia cordata	Japanese spikenard, shoots	2012-05-22	<10.3	19
Aralia cordata	Japanese spikenard, shoots	2012-05-22	<10.3	19
Phyllostachys heterocycla, P. bambusoides, P. nigra var. henonis	Bamboo shoots, shoot	2012-07-10	51.6	19
Petasites japonicus (leaf stalk)	Japanese butterbur, leaf stalk	2012-07-11	<10.3	19
Petasites japonicus (leaf stalk)	Japanese butterbur, leaf stalk	2012-07-06	23.9	108
Aralia cordata	Japanese spikenard, shoots	2012-07-17	<10.3	108
Petasites japonicus (leaf stalk)	Japanese butterbur, leaf stalk	2012-07-18	<10.3	108
Petasites japonicus (leaf stalk)	Japanese butterbur, leaf stalk	2012-06-15	30.9	75
Phyllostachys heterocycla, P. bambusoides, P. nigra var. henonis	Bamboo shoots, shoot	2012-07-18	165.1	25
Petasites japonicus (leaf stalk)	Japanese butterbur, leaf stalk	2012-07-27	20.6	130
Phyllostachys heterocycla, P. bambusoides, P. nigra var. henonis	Bamboo shoots, shoot	2012-07-05	58.8	94
Pteridium aquilinum	Western bracken fern, shoot	2012-05-23	<10.3	55
Aralia cordata	Japanese spikenard, shoots	2012-05-23	<10.3	55
Petasites japonicus (leaf stalk)	Japanese butterbur, leaf stalk	2012-07-07	<10.3	55
Petasites japonicus (leaf stalk)	Japanese butterbur, leaf stalk	2012-06-19	<10.3	55
Petasites japonicus (leaf stalk)	Japanese butterbur, leaf stalk	2012-06-13	<10.3	67
Aralia cordata	Japanese spikenard, shoots	2012-06-13	<10.3	67
Pteridium aquilinum	Western bracken fern, shoot	2012-06-13	<10.3	67
Phyllostachys heterocycla, P. bambusoides, P. nigra var. henonis	Bamboo shoots, shoot	2012-05-22	144.9	86
Pteridium aquilinum	Western bracken fern, shoot	2012-05-16	155.2	86
Petasites japonicus (leaf stalk)	Japanese butterbur, leaf stalk	2012-07-03	<10.3	156
Petasites japonicus (leaf stalk)	Japanese butterbur, leaf stalk	2012-07-03	39.2	156
Petasites japonicus (leaf stalk)	Japanese butterbur, leaf stalk	2012-06-12	<10.3	4
Petasites japonicus (leaf stalk)	Japanese butterbur, leaf stalk	2012-05-24	<10.3	102
Pteridium aquilinum	Western bracken fern, shoot	2012-05-28	<10.3	148
Petasites japonicus (leaf stalk)	Japanese butterbur, leaf stalk	2012-06-14	20.8	148
Aralia cordata	Japanese spikenard, shoots	2012-05-25	<10.3	46
Petasites japonicus (leaf stalk)	Japanese butterbur, leaf stalk	2012-05-25	<10.3	17
Aralia elata	Taranome Japanese angelica-tree, shoots	2012-05-28	<10.3	17
Eutrema japonicum	Japanese horseradish, shoot	2012-05-28	<10.3	17
Petasites japonicus (leaf stalk)	Japanese butterbur, leaf stalk	2012-06-11	<10.3	17
Pteridium aquilinum	Western bracken fern, shoot	2012-06-22	<10.3	17
Phyllostachys heterocycla, P. bambusoides, P. nigra var. henonis	Bamboo shoots, shoot	2012-06-07	47.3	138
Pteridium aquilinum	Western bracken fern, shoot	2012-06-07	<10.3	138
Aralia cordata	Japanese spikenard, shoots	2012-06-14	<10.3	138
Aralia cordata	Japanese spikenard, shoots	2012-05-28	<10.3	8
Phyllostachys heterocycla, P. bambusoides, P. nigra var. henonis	Bamboo shoots, shoot	2012-06-21	121.5	8
Petasites japonicus (leaf stalk)	Japanese butterbur, leaf stalk	2012-06-07	<10.3	134
Aralia cordata	Japanese spikenard, shoots	2012-06-15	<10.3	13
Aralia cordata	Japanese spikenard, shoots	2012-05-28	<10.3	13
Parasenecio delphiniifolius	Momijigasa, shoot	2012-05-22	32.6	69
Artemisia indica var. maximowiczii	Japanese mugwort, shoots	2012-05-24	<10.3	69
Petasites japonicus (leaf stalk)	Japanese butterbur, leaf stalk	2012-05-24	<10.3	69
Aralia cordata	Japanese spikenard, shoots	2012-05-25	<10.3	69
Aralia cordata	Japanese spikenard, shoots	2012-05-25	<10.3	69
Phyllostachys heterocycla, P. bambusoides, P. nigra var. henonis	Bamboo shoots, shoot	2012-05-28	46.4	69
Eutrema japonicum	Japanese horseradish, shoot	2012-06-12	37.2	69
Aralia cordata	Japanese spikenard, shoots	2012-06-11	<10.3	69
Petasites japonicus (leaf stalk)	Japanese butterbur, leaf stalk	2012-06-11	<10.3	69
Eutrema japonicum	Japanese horseradish, shoot	2012-06-11	34.9	69
Phyllostachys heterocycla, P. bambusoides, P. nigra var. henonis	Bamboo shoots, shoot	2012-06-12	71	95
Phyllostachys heterocycla, P. bambusoides, P. nigra var. henonis	Bamboo shoots, shoot	2012-06-14	99.3	95
Petasites japonicus (leaf stalk)	Japanese butterbur, leaf stalk	2012-06-14	39.9	95
Artemisia indica var. maximowiczii	Japanese mugwort, shoots	2012-06-14	<10.3	95
Phyllostachys heterocycla, P. bambusoides, P. nigra var. henonis	Bamboo shoots, shoot	2012-06-21	151.4	95
Aralia cordata	Japanese spikenard, shoots	2012-05-24	<10.3	95
Pteridium aquilinum	Western bracken fern, shoot	2012-05-25	<10.3	95
Petasites japonicus (leaf stalk)	Japanese butterbur, leaf stalk	2012-06-05	<10.3	95
Aralia cordata	Japanese spikenard, shoots	2012-05-22	<10.3	19
Aralia cordata	Japanese spikenard, shoots	2012-05-24	<10.3	19
Phyllostachys heterocycla, P. bambusoides, P. nigra var. henonis	Bamboo shoots, shoot	2012-06-07	29.8	19
Parasenecio delphiniifolius	Momijigasa, shoot	2012-06-08	<10.3	19
Petasites japonicus (leaf stalk)	Japanese butterbur, leaf stalk	2012-06-08	<10.3	19
Petasites japonicus (leaf stalk)	Japanese butterbur, leaf stalk	2012-06-12	<10.3	19
Pteridium aquilinum	Western bracken fern, shoot	2012-06-18	<10.3	19
Aralia cordata	Japanese spikenard, shoots	2012-06-21	<10.3	108
Aralia elata	Taranome Japanese angelica-tree, shoots	2012-05-25	<10.3	56
Aralia cordata	Japanese spikenard, shoots	2012-05-25	<10.3	56
Petasites japonicus (leaf stalk)	Japanese butterbur, leaf stalk	2012-06-07	<10.3	56
Pteridium aquilinum	Western bracken fern, shoot	2012-06-15	34	56
Pteridium aquilinum	Western bracken fern, shoot	2012-05-28	<10.3	25
Petasites japonicus (leaf stalk)	Japanese butterbur, leaf stalk	2012-06-15	20.6	1
Petasites japonicus (leaf stalk)	Japanese butterbur, leaf stalk	2012-06-19	30.9	1
Aralia cordata	Japanese spikenard, shoots	2012-05-23	<10.3	94
Petasites japonicus (leaf stalk)	Japanese butterbur, leaf stalk	2012-06-07	26.5	94
Aralia cordata	Japanese spikenard, shoots	2012-06-07	<10.3	94
Artemisia indica var. maximowiczii	Japanese mugwort, shoots	2012-06-08	<10.3	94
Pteridium aquilinum	Western bracken fern, shoot	2012-06-14	<10.3	94
Petasites japonicus (leaf stalk)	Japanese butterbur, leaf stalk	2012-06-08	<10.3	97
Petasites japonicus (leaf stalk)	Japanese butterbur, leaf stalk	2012-06-14	<10.3	97
Petasites japonicus (leaf stalk)	Japanese butterbur, leaf stalk	2012-05-20	40.1	97
Suillus bovinus	Jersey cow mushroom	2012-07-07	326.8	97
Petasites japonicus (leaf stalk)	Japanese butterbur, leaf stalk	2012-07-03	<10.3	97
Petasites japonicus (leaf stalk)	Japanese butterbur, leaf stalk	2012-07-02	35	132
Aralia elata	Taranome Japanese angelica-tree, shoots	2012-07-06	<10.3	124
Phyllostachys heterocycla, P. bambusoides, P. nigra var. henonis	Bamboo shoots, shoot	2012-07-27	<10.3	72
Aralia cordata	Japanese spikenard, shoots	2012-07-13	<10.3	105
Phyllostachys heterocycla, P. bambusoides, P. nigra var. henonis	Bamboo shoots, shoot	2012-07-05	47.4	112
Phyllostachys heterocycla, P. bambusoides, P. nigra var. henonis	Bamboo shoots, shoot	2012-07-13	31.9	112
Petasites japonicus (leaf stalk)	Japanese butterbur, leaf stalk	2012-05-25	<10.3	129
Petasites japonicus (leaf stalk)	Japanese butterbur, leaf stalk	2012-07-20	<10.3	140
Pteridium aquilinum	Western bracken fern, shoot	2012-06-28	<10.3	146
Phyllostachys heterocycla, P. bambusoides, P. nigra var. henonis	Bamboo shoots, shoot	2012-06-17	29.5	79
Petasites japonicus (leaf stalk)	Japanese butterbur, leaf stalk	2012-07-02	90.7	79
Petasites japonicus (leaf stalk)	Japanese butterbur, leaf stalk	2012-07-29	<10.3	79
Pteridium aquilinum	Western bracken fern, shoot	2012-05-21	<10.3	99
Pteridium aquilinum	Western bracken fern, shoot	2012-07-03	<10.3	99
Pteridium aquilinum	Western bracken fern, shoot	2012-07-06	<10.3	99
Astraeus hygrometricus	Hygroscopic earthstar	2012-07-10	21.4	99
Phyllostachys heterocycla, P. bambusoides, P. nigra var. henonis	Bamboo shoots, shoot	2012-07-13	78.6	99
Astraeus hygrometricus	Hygroscopic earthstar	2012-07-22	20.6	99
Phyllostachys heterocycla, P. bambusoides, P. nigra var. henonis	Bamboo shoots, shoot	2012-07-02	42.3	51
Aralia cordata	Japanese spikenard, shoots	2012-07-06	<10.3	51
Phyllostachys heterocycla, P. bambusoides, P. nigra var. henonis	Bamboo shoots, shoot	2012-07-13	69.1	51
Petasites japonicus (leaf stalk)	Japanese butterbur, leaf stalk	2012-06-05	<10.3	135
Aralia cordata	Japanese spikenard, shoots	2012-07-04	<10.3	135
Aralia cordata	Japanese spikenard, shoots	2012-07-05	<10.3	135
Petasites japonicus (leaf stalk)	Japanese butterbur, leaf stalk	2012-07-13	<10.3	135
Aralia cordata	Japanese spikenard, shoots	2012-07-13	<10.3	135
Pteridium aquilinum	Western bracken fern, shoot	2012-05-25	<10.3	110
Astraeus hygrometricus	Hygroscopic earthstar	2012-07-09	51.6	115
Pteridium aquilinum	Western bracken fern, shoot	2012-07-23	<10.3	2
Astraeus hygrometricus	Hygroscopic earthstar	2012-07-02	23.7	2
Astraeus hygrometricus	Hygroscopic earthstar	2012-07-03	<10.3	2
Petasites japonicus (leaf stalk)	Japanese butterbur, leaf stalk	2012-06-28	21.6	18
Phyllostachys heterocycla, P. bambusoides, P. nigra var. henonis	Bamboo shoots, shoot	2012-06-29	42.2	18
Astraeus hygrometricus	Hygroscopic earthstar	2012-07-02	<10.3	18
Aralia cordata	Japanese spikenard, shoots	2012-05-22	<10.3	18
Aralia cordata	Japanese spikenard, shoots	2012-05-22	<10.3	18
Petasites japonicus (leaf stalk)	Japanese butterbur, leaf stalk	2012-05-16	<10.3	124
Matteuccia struthiopteris	Ostrich fern, shoot	2012-05-17	<10.3	124
Petasites japonicus (leaf stalk)	Japanese butterbur, leaf stalk	2012-06-06	<10.3	154
Artemisia indica var. maximowiczii	Japanese mugwort, shoots	2012-06-07	42.2	154
Petasites japonicus (leaf stalk)	Japanese butterbur, leaf stalk	2012-06-08	<10.3	154
Petasites japonicus (leaf stalk)	Japanese butterbur, leaf stalk	2012-06-11	<10.3	154
Petasites japonicus (leaf stalk)	Japanese butterbur, leaf stalk	2012-06-11	<10.3	137
Parasenecio delphiniifolius	Momijigasa, shoot	2012-06-18	<10.3	112
Petasites japonicus (leaf stalk)	Japanese butterbur, leaf stalk	2012-06-20	21.8	112
Petasites japonicus (leaf stalk)	Japanese butterbur, leaf stalk	2012-06-18	<10.3	129
Artemisia indica var. maximowiczii	Japanese mugwort, shoots	2012-06-06	<10.3	140
Petasites japonicus (leaf stalk)	Japanese butterbur, leaf stalk	2012-06-14	20.6	140
Aralia cordata	Japanese spikenard, shoots	2012-06-15	23.7	58
Aralia cordata	Japanese spikenard, shoots	2012-06-15	<10.3	58
Aralia cordata	Japanese spikenard, shoots	2012-06-15	<10.3	58
Phyllostachys heterocycla, P. bambusoides, P. nigra var. henonis	Bamboo shoots, shoot	2012-06-06	38.1	36
Petasites japonicus (leaf stalk)	Japanese butterbur, leaf stalk	2012-05-21	<10.3	16
Pteridium aquilinum	Western bracken fern, shoot	2012-05-24	<10.3	48
Petasites japonicus (leaf stalk)	Japanese butterbur, leaf stalk	2012-05-20	<10.3	79
Petasites japonicus (leaf stalk)	Japanese butterbur, leaf stalk	2012-05-25	<10.3	79
Aralia cordata	Japanese spikenard, shoots	2012-06-11	<10.3	79
Phyllostachys heterocycla, P. bambusoides, P. nigra var. henonis	Bamboo shoots, shoot	2012-06-18	21.1	79
Parasenecio delphiniifolius	Momijigasa, shoot	2012-06-12	34	79
Petasites japonicus (leaf stalk)	Japanese butterbur, leaf stalk	2012-06-14	<10.3	79
Phyllostachys heterocycla, P. bambusoides, P. nigra var. henonis	Bamboo shoots, shoot	2012-06-15	<10.3	79
Petasites japonicus (leaf stalk)	Japanese butterbur, leaf stalk	2012-06-15	<10.3	79
Phyllostachys heterocycla, P. bambusoides, P. nigra var. henonis	Bamboo shoots, shoot	2012-06-18	24.7	79
Pteridium aquilinum	Western bracken fern, shoot	2012-06-14	39.1	79
Pteridium aquilinum	Western bracken fern, shoot	2012-07-07	<10.3	79
Petasites japonicus (leaf stalk)	Japanese butterbur, leaf stalk	2012-06-14	70	20
Petasites japonicus (leaf stalk)	Japanese butterbur, leaf stalk	2012-06-11	24.7	99
Phyllostachys heterocycla, P. bambusoides, P. nigra var. henonis	Bamboo shoots, shoot	2012-06-11	116.3	99
Petasites japonicus (leaf stalk)	Japanese butterbur, leaf stalk	2012-06-12	<10.3	99
Phyllostachys heterocycla, P. bambusoides, P. nigra var. henonis	Bamboo shoots, shoot	2012-06-12	60.7	99
Aralia elata	Taranome Japanese angelica-tree, shoots	2012-06-13	<10.3	99
Petasites japonicus (leaf stalk)	Japanese butterbur, leaf stalk	2012-06-14	61.8	99
Petasites japonicus (leaf stalk)	Japanese butterbur, leaf stalk	2012-06-14	<10.3	99
Petasites japonicus (leaf stalk)	Japanese butterbur, leaf stalk	2012-06-14	<10.3	99
Petasites japonicus (leaf stalk)	Japanese butterbur, leaf stalk	2012-06-05	<10.3	135
Parasenecio delphiniifolius	Momijigasa, shoot	2012-06-05	<10.3	135
Parasenecio delphiniifolius	Momijigasa, shoot	2012-06-08	<10.3	135
Aralia cordata	Japanese spikenard, shoots	2012-06-15	<10.3	135
Petasites japonicus (leaf stalk)	Japanese butterbur, leaf stalk	2012-06-13	<10.3	24
Aralia cordata	Japanese spikenard, shoots	2012-06-06	<10.3	110
Petasites japonicus (leaf stalk)	Japanese butterbur, leaf stalk	2012-06-15	<10.3	110
Petasites japonicus (leaf stalk)	Japanese butterbur, leaf stalk	2012-06-18	35	110
Petasites japonicus (leaf stalk)	Japanese butterbur, leaf stalk	2012-06-18	<10.3	110
Phyllostachys heterocycla, P. bambusoides, P. nigra var. henonis	Bamboo shoots, shoot	2012-05-17	97.6	155
Phyllostachys heterocycla, P. bambusoides, P. nigra var. henonis	Bamboo shoots, shoot	2012-06-07	<10.3	155
Petasites japonicus (leaf stalk)	Japanese butterbur, leaf stalk	2012-06-08	<10.3	155
Phyllostachys heterocycla, P. bambusoides, P. nigra var. henonis	Bamboo shoots, shoot	2012-06-08	<10.3	155
Petasites japonicus (leaf stalk)	Japanese butterbur, leaf stalk	2012-06-13	<10.3	155
Phyllostachys heterocycla, P. bambusoides, P. nigra var. henonis	Bamboo shoots, shoot	2012-06-13	34	155
Pteridium aquilinum	Western bracken fern, shoot	2012-05-25	94.7	91
Phyllostachys heterocycla, P. bambusoides, P. nigra var. henonis	Bamboo shoots, shoot	2012-06-14	72.1	91
Phyllostachys heterocycla, P. bambusoides, P. nigra var. henonis	Bamboo shoots, shoot	2012-06-05	52.5	91
Petasites japonicus (leaf stalk)	Japanese butterbur, leaf stalk	2012-06-05	<10.3	91
Artemisia indica var. maximowiczii	Japanese mugwort, shoots	2012-06-07	<10.3	34
Petasites japonicus (leaf stalk)	Japanese butterbur, leaf stalk	2012-06-14	<10.3	34
Petasites japonicus (leaf stalk)	Japanese butterbur, leaf stalk	2012-06-15	<10.3	11
Pteridium aquilinum	Western bracken fern, shoot	2012-05-22	<10.3	34
Aralia cordata	Japanese spikenard, shoots	2012-06-13	<10.3	126
Phyllostachys heterocycla, P. bambusoides, P. nigra var. henonis	Bamboo shoots, shoot	2012-07-07	40.6	126
Pteridium aquilinum	Western bracken fern, shoot	2012-06-11	<10.3	45
Petasites japonicus (leaf stalk)	Japanese butterbur, leaf stalk	2012-06-14	<10.3	11
Petasites japonicus (leaf stalk)	Japanese butterbur, leaf stalk	2012-06-11	<10.3	5
Phyllostachys heterocycla, P. bambusoides, P. nigra var. henonis	Bamboo shoots, shoot	2012-06-13	34.1	2
Petasites japonicus (leaf stalk)	Japanese butterbur, leaf stalk	2012-06-13	<10.3	2
Phyllostachys heterocycla, P. bambusoides, P. nigra var. henonis	Bamboo shoots, shoot	2012-05-21	107.9	2
Aralia cordata	Japanese spikenard, shoots	2012-05-21	<10.3	2
Phyllostachys heterocycla, P. bambusoides, P. nigra var. henonis	Bamboo shoots, shoot	2012-06-15	23.7	137
Petasites japonicus (leaf stalk)	Japanese butterbur, leaf stalk	2012-06-10	<10.3	18
Petasites japonicus (leaf stalk)	Japanese butterbur, leaf stalk	2012-06-16	70.7	18
Petasites japonicus (leaf stalk)	Japanese butterbur, leaf stalk	2012-06-14	56.6	18
Petasites japonicus (leaf stalk)	Japanese butterbur, leaf stalk	2012-06-14	48.4	18
Petasites japonicus (leaf stalk)	Japanese butterbur, leaf stalk	2012-06-18	<10.3	18
Phyllostachys heterocycla, P. bambusoides, P. nigra var. henonis	Bamboo shoots, shoot	2012-06-18	260.5	18
Eutrema japonicum	Japanese horseradish, shoot	2012-06-18	30.9	18
Phyllostachys heterocycla, P. bambusoides, P. nigra var. henonis	Bamboo shoots, shoot	2012-06-18	287.3	18
Phyllostachys heterocycla, P. bambusoides, P. nigra var. henonis	Bamboo shoots, shoot	2012-06-18	38.1	18
Petasites japonicus (leaf stalk)	Japanese butterbur, leaf stalk	2012-06-18	37.1	18
Phyllostachys heterocycla, P. bambusoides, P. nigra var. henonis	Bamboo shoots, shoot	2012-08-02	<10.3	79
Lactarius volemus	Weeping milk cap	2012-08-10	231.4	18
Aralia elata	Taranome Japanese angelica-tree, shoots	2012-09-06	<10.3	126
Aralia cordata	Japanese spikenard, shoots	2012-09-06	12.4	79
Pteridium aquilinum	Western bracken fern, shoot	2012-09-12	<10.4	112
Grifola frondosa	Hen of the woods	2012-09-24	<10.4	154
Lyophyllum decastes	Fried chicken mushroom	2012-09-27	<10.4	117
Entoloma sarcopum	Urabenihoteishimeji	2012-10-15	<10.4	69
Sarcodon aspratus	Kotake	2012-10-15	459.6	69
Entoloma sarcopum	Urabenihoteishimeji	2012-10-16	191.9	69
Entoloma sarcopum	Urabenihoteishimeji	2012-10-16	127.6	69
Sarcodon aspratus	Kotake	2012-10-17	829	29
Grifola frondosa	Hen of the woods	2012-10-11	<10.4	17
Grifola frondosa	Hen of the woods	2012-10-12	<10.4	124
Grifola frondosa	Hen of the woods	2012-10-12	15.6	135
Sarcodon aspratus	Kotake	2012-10-15	196.1	1
Tricholoma equestre	Yellow knight mushroom	2012-10-15	2788.6	69
Sarcodon aspratus	Kotake	2012-10-15	317.4	1
Sarcodon aspratus	Kotake	2012-10-15	351.7	123
Lyophyllum shimeji	Honshimeji	2012-10-16	265.6	17
Lyophyllum decastes	Fried chicken mushroom	2012-10-16	<10.4	4
Sarcodon aspratus	Kotake	2012-10-16	521.9	17
Sarcodon aspratus	Kotake	2012-10-16	568.5	69
Sarcodon aspratus	Kotake	2012-10-16	923.4	1
Sarcodon aspratus	Kotake	2012-10-17	550.9	69
Tricholoma matsutake	Matsutake	2012-10-17	126.6	55
Grifola frondosa	Hen of the woods	2012-10-15	<10.4	155
Sarcodon aspratus	Kotake	2012-10-15	313.3	24
Pholiota microspora	Nameko	2012-10-15	299.8	146
Sarcodon aspratus	Kotake	2012-10-16	255.2	91
Grifola frondosa	Hen of the woods	2012-10-16	44.6	18
Sarcodon aspratus	Kotake	2012-10-16	70.5	24
Sarcodon aspratus	Kotake	2012-10-16	346.5	155
Sarcodon aspratus	Kotake	2012-10-16	53.9	2
Sarcodon aspratus	Kotake	2012-10-16	271.8	3
Pholiota microspora	Nameko	2012-10-17	252.1	18
Sarcodon aspratus	Kotake	2012-10-17	272.9	2
Sarcodon aspratus	Kotake	2012-10-17	331	99
Tricholoma equestre	Yellow knight mushroom	2012-10-17	102.7	18
Sarcodon aspratus	Kotake	2012-10-17	88.2	24
Sarcodon aspratus	Kotake	2012-10-18	464.9	155
Sarcodon aspratus	Kotake	2012-10-18	1111.3	155
Sarcodon aspratus	Kotake	2012-10-16	64.6	157
Lepista nuda	Wood blewit	2012-10-16	2510.7	89
Ramaria botrytis	Clustered coral	2012-10-16	854.9	89
Grifola frondosa	Hen of the woods	2012-10-16	19.7	79
Grifola frondosa	Hen of the woods	2012-10-16	243.8	79
Grifola frondosa	Hen of the woods	2012-10-16	66.4	86
Sarcodon aspratus	Kotake	2012-10-16	209.6	117
Sarcodon aspratus	Kotake	2012-10-17	756.4	124
Grifola frondosa	Hen of the woods	2012-10-18	33.2	110
Sarcodon aspratus	Kotake	2012-10-18	177.4	156
Hygrophorus russula	Pinkmottle woodwax	2012-10-18	905.8	156
Lyophyllum decastes	Fried chicken mushroom	2012-10-18	<10.4	67
Sarcodon aspratus	Kotake	2012-10-19	133.9	43
Hygrophorus russula	Pinkmottle woodwax	2012-10-19	290.5	136
Lyophyllum decastes	Fried chicken mushroom	2012-10-19	<10.4	136
Boletopsis grisea	Kurokawa	2012-10-18	354.9	69
Cortinarius tenuipes	Kurifusentake	2012-10-17	150.4	17
Sarcodon aspratus	Kotake	2012-10-17	467.9	17
Hygrophorus russula	Pinkmottle woodwax	2012-10-18	791.7	17
Boletopsis grisea	Kurokawa	2012-10-18	294.7	10
Boletopsis grisea	Kurokawa	2012-10-18	612.2	17
Grifola frondosa	Hen of the woods	2012-10-18	12.5	17
Sarcodon aspratus	Kotake	2012-10-19	216.9	99
Sarcodon aspratus	Kotake	2012-10-19	337.2	99
Grifola frondosa	Hen of the woods	2012-10-19	55	99
Hypholoma sublateritium	Cinnamon cap	2012-10-19	125.6	24
Tricholoma matsutake	Matsutake	2012-10-22	173.3	27
Boletopsis grisea	Kurokawa	2012-10-22	202.4	27
Sarcodon aspratus	Kotake	2012-10-22	243.9	27
Tricholoma matsutake	Matsutake	2012-10-19	24.9	124
Boletopsis grisea	Kurokawa	2012-10-20	209.6	55
Tricholoma matsutake	Matsutake	2012-10-20	106.9	55
Sarcodon aspratus	Kotake	2012-10-20	166	55
Cortinarius caperatus	Gypsy mushroom	2012-10-20	3293.8	55
Boletopsis grisea	Kurokawa	2012-10-21	117.3	80
Sarcodon aspratus	Kotake	2012-10-21	316.5	114
Boletopsis grisea	Kurokawa	2012-10-22	447.3	95
Cortinarius salor, C. iodes	Murasakiaburashimeji or Spotted cort	2012-10-22	2055	95
Cortinarius salor, C. iodes	Murasakiaburashimeji or Spotted cort	2012-10-22	2605.1	95
Sarcodon aspratus	Kotake	2012-10-22	657	95
Sarcodon aspratus	Kotake	2012-10-22	301	97
Sarcodon aspratus	Kotake	2012-10-22	261.5	95
Sarcodon aspratus	Kotake	2012-10-22	294.8	80
Ramaria botrytis	Clustered coral	2012-10-22	218	80
Ramaria botrytis	Clustered coral	2012-10-22	67.4	80
Cortinarius tenuipes	Kurifusentake	2012-10-22	604	80
Entoloma sarcopum	Urabenihoteishimeji	2012-10-22	139.1	80
Lyophyllum shimeji	Honshimeji	2012-10-22	42.6	108
Lyophyllum decastes	Fried chicken mushroom	2012-10-22	27.1	67
Sarcodon aspratus	Kotake	2012-10-22	965.2	46
Ramaria botrytis	Clustered coral	2012-10-22	1983.4	17
Sarcodon aspratus	Kotake	2012-10-22	1046.2	17
Lyophyllum shimeji	Honshimeji	2012-10-22	42.6	108
Sarcodon aspratus	Kotake	2012-10-22	390.2	6
Sarcodon aspratus	Kotake	2012-10-22	452.5	24
Sarcodon aspratus	Kotake	2012-10-22	620.6	2
Sarcodon aspratus	Kotake	2012-10-22	47.7	99
Boletopsis grisea	Kurokawa	2012-10-22	86.1	99
Tricholoma matsutake	Matsutake	2012-10-22	29.1	99
Hypholoma sublateritium	Cinnamon cap	2012-10-22	203.4	24
Hypholoma sublateritium	Cinnamon cap	2012-10-22	196.2	137
Sarcodon aspratus	Kotake	2012-10-22	139.1	34
Boletopsis grisea	Kurokawa	2012-10-22	160.9	34
Hygrophorus russula	Pinkmottle woodwax	2012-10-22	1401.1	46
Pholiota squarrosa	Shaggy scalycap	2012-10-22	<10.4	34
Lyophyllum shimeji	Honshimeji	2012-10-22	26.5	79
Sarcodon aspratus	Kotake	2012-10-22	198.2	157
Lyophyllum shimeji	Honshimeji	2012-10-22	<10.4	157
Sarcodon aspratus	Kotake	2012-10-22	278.2	132
Lyophyllum shimeji	Honshimeji	2012-10-22	<10.4	55
Cortinarius salor, C. iodes	Murasakiaburashimeji or Spotted cort	2012-10-22	1974	132
Lyophyllum shimeji	Honshimeji	2012-10-22	16.6	135
Boletopsis grisea	Kurokawa	2012-10-22	172.3	135
Sarcodon aspratus	Kotake	2012-10-22	209.7	97
Lyophyllum shimeji	Honshimeji	2012-10-22	27	110
Sarcodon aspratus	Kotake	2012-10-23	65.4	95
Cortinarius salor, C. iodes	Murasakiaburashimeji or Spotted cort	2012-10-23	4276.3	95
Hygrophorus russula	Pinkmottle woodwax	2012-10-23	973.6	95
Cortinarius tenuipes	Kurifusentake	2012-10-23	838.7	95
Sarcodon aspratus	Kotake	2012-10-23	2397.6	114
Hygrophorus russula	Pinkmottle woodwax	2012-10-22	565.6	17
Lyophyllum shimeji	Honshimeji	2012-10-23	90.3	17
Sarcodon aspratus	Kotake	2012-10-23	563.6	17
Cortinarius salor, C. iodes	Murasakiaburashimeji or Spotted cort	2012-10-23	2018.8	17
Sarcodon aspratus	Kotake	2012-10-23	103.8	155
Sarcodon aspratus	Kotake	2012-10-23	114.2	155
Sarcodon aspratus	Kotake	2012-10-23	480.6	146
Sarcodon aspratus	Kotake	2012-10-24	121.4	33
Sarcodon aspratus	Kotake	2012-10-24	550.1	33
Pholiota microspora	Nameko	2012-10-23	170.2	34
Grifola frondosa	Hen of the woods	2012-10-25	<10.4	19
Sarcodon aspratus	Kotake	2012-10-25	34.3	95
Sarcodon aspratus	Kotake	2012-10-25	202.4	27
Sarcodon aspratus	Kotake	2012-10-25	272	79
Hypholoma sublateritium	Cinnamon cap	2012-10-25	87.2	95
Pholiota microspora	Nameko	2012-10-25	517	95
Pholiota squarrosa	Shaggy scalycap	2012-10-25	458.8	29
Lyophyllum shimeji	Honshimeji	2012-10-25	53.5	19
Sarcodon aspratus	Kotake	2012-10-24	474.4	148
Armillaria mellea	Honey mushroom	2012-10-25	50.9	117
Lyophyllum decastes	Fried chicken mushroom	2012-10-25	<10.4	110
Pholiota microspora	Nameko	2012-10-25	119.4	54
Hypholoma sublateritium	Cinnamon cap	2012-10-24	229.4	156
Sarcodon aspratus	Kotake	2012-10-24	255.3	156
Sarcodon aspratus	Kotake	2012-10-24	330.1	148
Cortinarius salor, C. iodes	Murasakiaburashimeji or Spotted cort	2012-10-24	3377.7	17
Sarcodon aspratus	Kotake	2012-10-24	279.2	95
Pholiota microspora	Nameko	2012-10-26	473.4	95
Lyophyllum decastes	Fried chicken mushroom	2012-10-25	35.3	17
Armillaria mellea	Honey mushroom	2012-10-25	96.5	94
Pholiota squarrosa	Shaggy scalycap	2012-10-25	<10.4	136
Armillaria mellea	Honey mushroom	2012-10-25	66.4	130
Hypholoma sublateritium	Cinnamon cap	2012-10-26	473.4	102
Grifola frondosa	Hen of the woods	2012-10-26	77.9	75
Pholiota microspora	Nameko	2012-10-25	81	155
Hypholoma sublateritium	Cinnamon cap	2012-10-25	66.4	155
Grifola frondosa	Hen of the woods	2012-10-25	41.5	99
Armillaria mellea	Honey mushroom	2012-10-25	30.1	154
Hypholoma sublateritium	Cinnamon cap	2012-10-25	315.6	18
Sarcodon aspratus	Kotake	2012-10-25	295.9	2
Sarcodon aspratus	Kotake	2012-10-25	<10.4	155
Sarcodon aspratus	Kotake	2012-10-25	27	155
Pholiota microspora	Nameko	2012-10-24	670.6	154
Lepista nuda	Wood blewit	2012-10-25	1598.6	110
Lyophyllum shimeji	Honshimeji	2012-10-24	42.9	110
Sarcodon aspratus	Kotake	2012-10-24	433.9	110
Hypholoma sublateritium	Cinnamon cap	2012-10-25	106.9	72
Sarcodon aspratus	Kotake	2012-10-26	121.5	126
Lyophyllum shimeji	Honshimeji	2012-10-24	26	79
Armillaria mellea	Honey mushroom	2012-10-26	123.5	110
Hypholoma sublateritium	Cinnamon cap	2012-10-26	145.3	27
Armillaria tabescens	Ringless honey mushroom	2012-10-29	15.6	135
Grifola frondosa	Hen of the woods	2012-10-28	70.6	75
Boletopsis grisea	Kurokawa	2012-10-29	362.4	95
Lyophyllum shimeji	Honshimeji	2012-10-29	29.8	27
Sarcodon aspratus	Kotake	2012-10-29	1451.6	66
Pholiota microspora	Nameko	2012-10-29	204.6	69
Lyophyllum decastes	Fried chicken mushroom	2012-10-29	16.6	97
Pholiota squarrosa	Shaggy scalycap	2012-10-29	30.1	97
Cortinarius salor, C. iodes	Murasakiaburashimeji or Spotted cort	2012-10-29	2938.5	80
Sarcodon aspratus	Kotake	2012-10-29	162	80
Tricholoma matsutake	Matsutake	2012-10-29	139.1	80
Boletopsis grisea	Kurokawa	2012-10-29	852.5	95
Lyophyllum shimeji	Honshimeji	2012-10-29	173.4	95
Sarcodon aspratus	Kotake	2012-10-30	349.9	95
Sarcodon aspratus	Kotake	2012-10-30	1225.3	66
Lyophyllum shimeji	Honshimeji	2012-10-30	81	95
Lepista nuda	Wood blewit	2012-10-30	490.1	112
Pholiota microspora	Nameko	2012-10-30	245.1	95
Hypholoma sublateritium	Cinnamon cap	2012-10-30	98.9	95
Hypholoma sublateritium	Cinnamon cap	2012-10-30	26.3	95
Lyophyllum decastes	Fried chicken mushroom	2012-10-30	19.7	44
Sarcodon aspratus	Kotake	2012-10-29	487	67
Pholiota microspora	Nameko	2012-10-29	386.3	69
Armillaria mellea	Honey mushroom	2012-10-29	42.2	8
Hypholoma sublateritium	Cinnamon cap	2012-10-29	337.5	8
Armillaria mellea	Honey mushroom	2012-10-29	18.7	8
Sarcodon aspratus	Kotake	2012-10-29	673.9	17
Lyophyllum decastes	Fried chicken mushroom	2012-10-29	<10.4	46
Sarcodon aspratus	Kotake	2012-10-29	399.8	67
Boletopsis grisea	Kurokawa	2012-10-29	186.9	116
Sarcodon aspratus	Kotake	2012-10-30	425.7	55
Lyophyllum shimeji	Honshimeji	2012-10-30	58.2	95
Lyophyllum shimeji	Honshimeji	2012-10-29	47.8	155
Sarcodon aspratus	Kotake	2012-10-29	205.6	155
Cortinarius salor, C. iodes	Murasakiaburashimeji or Spotted cort	2012-10-29	2839.8	155
Pholiota microspora	Nameko	2012-10-30	131.9	18
Armillaria mellea	Honey mushroom	2012-10-30	26	155
Boletopsis grisea	Kurokawa	2012-10-30	202.5	89
Albatrellus confluens	Ningyotake	2012-10-30	64.1	89
Hypholoma sublateritium	Cinnamon cap	2012-10-30	92.5	124
Pholiota microspora	Nameko	2012-10-30	168.2	124
Pholiota microspora	Nameko	2012-10-31	206.7	137
Boletopsis grisea	Kurokawa	2012-10-29	418.4	46
Armillaria tabescens	Ringless honey mushroom	2012-10-30	53	79
Lyophyllum shimeji	Honshimeji	2012-10-30	32.2	110
Grifola frondosa	Hen of the woods	2012-10-31	124.6	75
Armillaria mellea	Honey mushroom	2012-10-31	75.8	27
Grifola frondosa	Hen of the woods	2012-10-31	71.7	75
Armillaria mellea	Honey mushroom	2012-10-31	53.2	110
Pholiota microspora	Nameko	2012-10-31	667.7	75
Hypholoma sublateritium	Cinnamon cap	2012-10-31	1630.4	75
Pholiota microspora	Nameko	2012-10-31	100.7	124
Armillaria mellea	Honey mushroom	2012-10-31	7.8	80
Armillaria mellea	Honey mushroom	2012-10-31	<10.4	155
Tricholoma matsutake	Matsutake	2012-10-31	130.8	155
Lyophyllum shimeji	Honshimeji	2012-10-31	28	82
Hypholoma sublateritium	Cinnamon cap	2012-10-31	87.2	99
Lepista nuda	Wood blewit	2012-10-31	537.9	99
Armillaria mellea	Honey mushroom	2012-10-31	19.7	155
Armillaria mellea	Honey mushroom	2012-10-31	15.6	154
Pholiota microspora	Nameko	2012-10-31	136	69
Lyophyllum decastes	Fried chicken mushroom	2012-10-31	26	17
Cortinarius caperatus	Gypsy mushroom	2012-10-31	6057.3	55
Pholiota microspora	Nameko	2012-11-01	185.9	55
Pholiota microspora	Nameko	2012-11-01	185.9	79
Grifola frondosa	Hen of the woods	2012-11-01	37.4	75
Pholiota microspora	Nameko	2012-11-02	269	69
Hypholoma sublateritium	Cinnamon cap	2012-11-02	150.6	79
Sarcodon aspratus	Kotake	2012-11-02	433.1	24
Sarcodon aspratus	Kotake	2012-11-02	449.7	2
Hypholoma sublateritium	Cinnamon cap	2012-11-02	238.9	18
Sarcodon aspratus	Kotake	2012-11-02	280.4	18
Lepista nuda	Wood blewit	2012-11-02	373.9	155
Pholiota microspora	Nameko	2012-11-01	32.4	79
Pholiota microspora	Nameko	2012-11-02	24.4	34
Pholiota microspora	Nameko	2012-11-01	1827.8	129
Hypholoma sublateritium	Cinnamon cap	2012-11-05	109.1	135
Tricholoma matsutake	Matsutake	2012-11-02	80	57
Lepista nuda	Wood blewit	2012-11-01	635.6	117
Sarcodon aspratus	Kotake	2012-11-01	232.6	117
Hypholoma sublateritium	Cinnamon cap	2012-11-01	185.9	117
Boletopsis grisea	Kurokawa	2012-11-01	71.7	135
Armillaria mellea	Honey mushroom	2012-11-02	17.8	69
Pholiota microspora	Nameko	2012-11-02	251.3	69
Tricholoma matsutake	Matsutake	2012-11-02	239.9	19
Pholiota microspora	Nameko	2012-11-02	243	69
Tricholoma matsutake	Matsutake	2012-11-02	338.6	19
Hypholoma sublateritium	Cinnamon cap	2012-11-05	251.4	79
Lepista nuda	Wood blewit	2012-11-05	66.5	155
Sarcodon aspratus	Kotake	2012-11-06	352.2	33
Armillaria mellea	Honey mushroom	2012-11-05	77.9	132
Sarcodon aspratus	Kotake	2012-11-06	129.9	110
Lyophyllum shimeji	Honshimeji	2012-11-05	57.1	55
Hypholoma sublateritium	Cinnamon cap	2012-11-05	69.6	80
Lyophyllum shimeji	Honshimeji	2012-11-05	38.9	67
Sarcodon aspratus	Kotake	2012-11-06	464.4	29
Lyophyllum shimeji	Honshimeji	2012-11-05	65.4	17
Pholiota microspora	Nameko	2012-11-07	289.9	112
Pholiota microspora	Nameko	2012-11-08	381.3	54
Hypholoma sublateritium	Cinnamon cap	2012-11-09	31.2	6
Pholiota squarrosa	Shaggy scalycap	2012-11-12	<10.4	126
Tricholoma matsutake	Matsutake	2012-11-09	110.1	80
Pholiota microspora	Nameko	2012-11-12	585.1	8
Pholiota microspora	Nameko	2012-11-14	436.5	27
Hypholoma sublateritium	Cinnamon cap	2012-11-14	169.4	17
Grifola frondosa	Hen of the woods	2012-11-20	<10.4	19
Sarcodon aspratus	Kotake	2012-11-01	115.3	129
Sarcodon aspratus	Kotake	2012-12-10	18.7	99
Pteridium aquilinum	Western bracken fern, shoot	2012-12-11	<10.4	69
Petasites japonicus (leaf stalk)	Japanese butterbur, leaf stalk	2012-12-11	<10.4	69
Petasites japonicus (leaf stalk)	Japanese butterbur, leaf stalk	2012-12-11	<10.4	99
Petasites japonicus (leaf stalk)	Japanese butterbur, leaf stalk	2012-12-13	<10.4	137
Petasites japonicus (leaf stalk)	Japanese butterbur, leaf stalk	2012-12-14	13.3	137
Pholiota microspora	Nameko	2012-12-17	<10.4	58
Petasites japonicus (leaf stalk)	Japanese butterbur, leaf stalk	2012-12-11	<10.4	69
Pteridium aquilinum	Western bracken fern, shoot	2012-12-11	<10.4	69
Pteridium aquilinum	Western bracken fern, shoot	2012-12-11	<10.4	69
Petasites japonicus (leaf stalk)	Japanese butterbur, leaf stalk	2012-12-11	<10.4	69
Aralia cordata	Japanese spikenard, shoots	2012-12-25	<10.4	99
Eutrema japonicum	Japanese horseradish, shoot	2013-04-01	17.8	16
Petasites japonicus (scape)	Japanese butterbur, scape	2013-04-02	22	132
Petasites japonicus (scape)	Japanese butterbur, scape	2013-04-02	75.5	75
Petasites japonicus (scape)	Japanese butterbur, scape	2013-04-03	19.9	69
Petasites japonicus (scape)	Japanese butterbur, scape	2013-04-08	36.7	43
Petasites japonicus (scape)	Japanese butterbur, scape	2013-04-09	17.8	99
Petasites japonicus (scape)	Japanese butterbur, scape	2013-04-11	<10.5	19
Phyllostachys heterocycla, P. bambusoides, P. nigra var. henonis	Bamboo shoots, shoot	2013-04-11	61.9	12
Petasites japonicus (scape)	Japanese butterbur, scape	2013-04-12	49.3	11
Petasites japonicus (scape)	Japanese butterbur, scape	2013-04-12	<10.5	79
Petasites japonicus (scape)	Japanese butterbur, scape	2013-04-12	<10.5	137
Petasites japonicus (scape)	Japanese butterbur, scape	2013-04-12	<10.5	16
Petasites japonicus (scape)	Japanese butterbur, scape	2013-04-12	33.6	94
Petasites japonicus (scape)	Japanese butterbur, scape	2013-04-15	158.5	156
Aralia elata	Taranome Japanese angelica-tree, shoots	2013-04-18	698	12
Petasites japonicus (scape)	Japanese butterbur, scape	2013-04-19	<10.5	18
Matteuccia struthiopteris	Ostrich fern, shoot	2013-04-19	<10.5	79
Aralia elata	Taranome Japanese angelica-tree, shoots	2013-04-19	698	12
Matteuccia struthiopteris	Ostrich fern, shoot	2013-04-22	94.5	106
Petasites japonicus (scape)	Japanese butterbur, scape	2013-04-23	13.6	56
Artemisia indica var. maximowiczii	Japanese mugwort, shoots	2013-04-24	10.5	79
Matteuccia struthiopteris	Ostrich fern, shoot	2013-04-26	505.1	69
Aralia elata	Taranome Japanese angelica-tree, shoots	2013-04-26	43.4	68
Aralia elata	Taranome Japanese angelica-tree, shoots	2013-04-26	<10.5	69
Aralia elata	Taranome Japanese angelica-tree, shoots	2013-04-29	324.5	15
Aralia elata	Taranome Japanese angelica-tree, shoots	2013-04-30	187	130
Phyllostachys heterocycla, P. bambusoides, P. nigra var. henonis	Bamboo shoots, shoot	2013-04-30	728.9	15
Petasites japonicus (leaf stalk)	Japanese butterbur, leaf stalk	2013-04-30	<10.5	15
Aralia cordata	Japanese spikenard, shoots	2013-04-30	5.5	129
Matteuccia struthiopteris	Ostrich fern, shoot	2013-04-30	<10.5	135
Petasites japonicus (leaf stalk)	Japanese butterbur, leaf stalk	2013-04-30	<10.5	97
Matteuccia struthiopteris	Ostrich fern, shoot	2013-04-30	30.5	97
Aralia cordata	Japanese spikenard, shoots	2013-04-30	321.4	15
Aralia elata	Taranome Japanese angelica-tree, shoots	2013-04-30	57.8	67
Aralia cordata	Japanese spikenard, shoots	2013-05-01	75.6	152
Osmunda japonica	Asian royal fern, shoot	2013-05-01	122.9	152
Aralia elata	Taranome Japanese angelica-tree, shoots	2013-05-01	114.5	79
Phyllostachys heterocycla, P. bambusoides, P. nigra var. henonis	Bamboo shoots, shoot	2013-05-01	91.5	129
Aralia elata	Taranome Japanese angelica-tree, shoots	2013-05-01	404.4	59
Aralia elata	Taranome Japanese angelica-tree, shoots	2013-05-02	106.1	157
Petasites japonicus (leaf stalk)	Japanese butterbur, leaf stalk	2013-05-02	<10.5	157
Matteuccia struthiopteris	Ostrich fern, shoot	2013-05-02	<10.5	19
Petasites japonicus (leaf stalk)	Japanese butterbur, leaf stalk	2013-05-02	<10.5	19
Petasites japonicus (leaf stalk)	Japanese butterbur, leaf stalk	2013-05-02	<10.5	19
Aralia elata	Taranome Japanese angelica-tree, shoots	2013-05-02	154.4	15
Osmunda japonica	Asian royal fern, shoot	2013-05-02	117.7	69
Petasites japonicus (leaf stalk)	Japanese butterbur, leaf stalk	2013-05-02	<10.5	124
Petasites japonicus (leaf stalk)	Japanese butterbur, leaf stalk	2013-05-02	<10.5	11
Pteridium aquilinum	Western bracken fern, shoot	2013-05-07	10.5	69
Pteridium aquilinum	Western bracken fern, shoot	2013-05-07	<10.5	69
Aralia cordata	Japanese spikenard, shoots	2013-05-07	13.7	69
Pteridium aquilinum	Western bracken fern, shoot	2013-05-07	27.6	86
Aralia cordata	Japanese spikenard, shoots	2013-05-07	12.5	86
Pteridium aquilinum	Western bracken fern, shoot	2013-05-07	<10.5	55
Aralia cordata	Japanese spikenard, shoots	2013-05-07	<10.5	55
Pteridium aquilinum	Western bracken fern, shoot	2013-05-07	110.3	157
Pteridium aquilinum	Western bracken fern, shoot	2013-05-07	12.9	157
Pteridium aquilinum	Western bracken fern, shoot	2013-05-07	<10.5	126
Pteridium aquilinum	Western bracken fern, shoot	2013-05-07	88.6	69
Pteridium aquilinum	Western bracken fern, shoot	2013-05-07	19	69
Phyllostachys heterocycla, P. bambusoides, P. nigra var. henonis	Bamboo shoots, shoot	2013-05-07	16	15
Osmunda japonica	Asian royal fern, shoot	2013-05-07	383.5	132
Aralia elata	Taranome Japanese angelica-tree, shoots	2013-05-07	24.2	34
Aralia cordata	Japanese spikenard, shoots	2013-05-07	<10.5	34
Aralia cordata	Japanese spikenard, shoots	2013-05-07	<10.5	34
Pteridium aquilinum	Western bracken fern, shoot	2013-05-07	<10.5	110
Aralia elata	Taranome Japanese angelica-tree, shoots	2013-05-07	156.6	97
Aralia elata	Taranome Japanese angelica-tree, shoots	2013-05-07	67.3	97
Eleutherococcus sciadophylloides	Koshiabura, shoot	2013-05-07	1377.6	135
Pteridium aquilinum	Western bracken fern, shoot	2013-05-07	188.1	20
Pteridium aquilinum	Western bracken fern, shoot	2013-05-08	27.7	69
Pteridium aquilinum	Western bracken fern, shoot	2013-05-08	54.8	69
Pteridium aquilinum	Western bracken fern, shoot	2013-05-08	<10.5	69
Pteridium aquilinum	Western bracken fern, shoot	2013-05-08	<10.5	86
Osmunda japonica	Asian royal fern, shoot	2013-05-08	56.7	69
Pteridium aquilinum	Western bracken fern, shoot	2013-05-08	17.3	12
Petasites japonicus (leaf stalk)	Japanese butterbur, leaf stalk	2013-05-08	7.5	108
Pteridium aquilinum	Western bracken fern, shoot	2013-05-08	25	8
Pteridium aquilinum	Western bracken fern, shoot	2013-05-08	<10.5	8
Aralia elata	Taranome Japanese angelica-tree, shoots	2013-05-08	209.1	132
Pteridium aquilinum	Western bracken fern, shoot	2013-05-08	20	135
Aralia cordata	Japanese spikenard, shoots	2013-05-08	32.6	155
Phyllostachys heterocycla, P. bambusoides, P. nigra var. henonis	Bamboo shoots, shoot	2013-05-08	151.3	15
Aralia elata	Taranome Japanese angelica-tree, shoots	2013-05-08	15.8	58
Pteridium aquilinum	Western bracken fern, shoot	2013-05-09	60.6	148
Pteridium aquilinum	Western bracken fern, shoot	2013-05-09	<10.5	129
Matteuccia struthiopteris	Ostrich fern, shoot	2013-05-09	<10.5	19
Osmunda japonica	Asian royal fern, shoot	2013-05-09	14.7	19
Eleutherococcus sciadophylloides	Koshiabura, shoot	2013-05-09	1324.2	11
Phyllostachys heterocycla, P. bambusoides, P. nigra var. henonis	Bamboo shoots, shoot	2013-05-09	50.4	15
Pteridium aquilinum	Western bracken fern, shoot	2013-05-09	76.7	2
Eleutherococcus sciadophylloides	Koshiabura, shoot	2013-05-09	185	99
Aralia elata	Taranome Japanese angelica-tree, shoots	2013-05-09	372	75
Eleutherococcus sciadophylloides	Koshiabura, shoot	2013-05-09	2439.2	75
Parasenecio delphiniifolius	Momijigasa, shoot	2013-05-09	21	86
Aralia elata	Taranome Japanese angelica-tree, shoots	2013-05-09	7.9	19
Aralia cordata	Japanese spikenard, shoots	2013-05-09	113.5	86
Pteridium aquilinum	Western bracken fern, shoot	2013-05-09	93.1	86
Phyllostachys heterocycla, P. bambusoides, P. nigra var. henonis	Bamboo shoots, shoot	2013-05-09	39.9	86
Osmunda japonica	Asian royal fern, shoot	2013-05-09	34.1	79
Pteridium aquilinum	Western bracken fern, shoot	2013-05-09	<10.5	126
Pteridium aquilinum	Western bracken fern, shoot	2013-05-10	45.2	110
Pteridium aquilinum	Western bracken fern, shoot	2013-05-10	<10.5	19
Aralia cordata	Japanese spikenard, shoots	2013-05-10	<10.5	152
Parasenecio delphiniifolius	Momijigasa, shoot	2013-05-10	<10.5	152
Aralia elata	Taranome Japanese angelica-tree, shoots	2013-05-10	357.3	152
Aralia cordata	Japanese spikenard, shoots	2013-05-10	25.5	69
Aralia cordata	Japanese spikenard, shoots	2013-05-10	210.2	15
Pteridium aquilinum	Western bracken fern, shoot	2013-05-10	15.7	15
Pteridium aquilinum	Western bracken fern, shoot	2013-05-10	<10.5	110
Aralia elata	Taranome Japanese angelica-tree, shoots	2013-05-10	42	79
Pteridium aquilinum	Western bracken fern, shoot	2013-05-10	18.9	20
Osmunda japonica	Asian royal fern, shoot	2013-05-10	257.5	132
Pteridium aquilinum	Western bracken fern, shoot	2013-05-13	27.3	69
Pteridium aquilinum	Western bracken fern, shoot	2013-05-13	38.7	83
Aralia cordata	Japanese spikenard, shoots	2013-05-13	<10.5	69
Pteridium aquilinum	Western bracken fern, shoot	2013-05-13	<10.5	115
Pteridium aquilinum	Western bracken fern, shoot	2013-05-13	<10.5	80
Artemisia indica var. maximowiczii	Japanese mugwort, shoots	2013-05-13	<10.5	80
Pteridium aquilinum	Western bracken fern, shoot	2013-05-13	<10.5	69
Pteridium aquilinum	Western bracken fern, shoot	2013-05-13	92.5	108
Pteridium aquilinum	Western bracken fern, shoot	2013-05-13	<10.5	69
Phyllostachys heterocycla, P. bambusoides, P. nigra var. henonis	Bamboo shoots, shoot	2013-05-13	688.5	15
Petasites japonicus (leaf stalk)	Japanese butterbur, leaf stalk	2013-05-13	<10.5	69
Phyllostachys heterocycla, P. bambusoides, P. nigra var. henonis	Bamboo shoots, shoot	2013-05-13	17	69
Eleutherococcus sciadophylloides	Koshiabura, shoot	2013-05-13	186.1	8
Aralia elata	Taranome Japanese angelica-tree, shoots	2013-05-13	673.8	15
Pteridium aquilinum	Western bracken fern, shoot	2013-05-13	23	75
Phyllostachys heterocycla, P. bambusoides, P. nigra var. henonis	Bamboo shoots, shoot	2013-05-13	175.6	12
Pteridium aquilinum	Western bracken fern, shoot	2013-05-13	<10.5	36
Pteridium aquilinum	Western bracken fern, shoot	2013-05-13	150.3	48
Pteridium aquilinum	Western bracken fern, shoot	2013-05-13	<10.5	115
Pteridium aquilinum	Western bracken fern, shoot	2013-05-13	<10.5	34
Aralia cordata	Japanese spikenard, shoots	2013-05-13	<10.5	110
Artemisia indica var. maximowiczii	Japanese mugwort, shoots	2013-05-13	<10.5	34
Eleutherococcus sciadophylloides	Koshiabura, shoot	2013-05-13	662.3	110
Pteridium aquilinum	Western bracken fern, shoot	2013-05-13	<10.5	135
Aralia elata	Taranome Japanese angelica-tree, shoots	2013-05-13	22.1	18
Matteuccia struthiopteris	Ostrich fern, shoot	2013-05-13	30.5	18
Pteridium aquilinum	Western bracken fern, shoot	2013-05-13	24.2	2
Pteridium aquilinum	Western bracken fern, shoot	2013-05-13	16.8	2
Pteridium aquilinum	Western bracken fern, shoot	2013-05-13	50.5	18
Pteridium aquilinum	Western bracken fern, shoot	2013-05-13	77.8	2
Pteridium aquilinum	Western bracken fern, shoot	2013-05-13	<10.5	2
Pteridium aquilinum	Western bracken fern, shoot	2013-05-13	<10.5	32
Parasenecio delphiniifolius	Momijigasa, shoot	2013-05-14	74.6	10
Pteridium aquilinum	Western bracken fern, shoot	2013-05-14	42.6	10
Aralia cordata	Japanese spikenard, shoots	2013-05-14	<10.5	19
Phyllostachys heterocycla, P. bambusoides, P. nigra var. henonis	Bamboo shoots, shoot	2013-05-14	930.4	15
Aralia cordata	Japanese spikenard, shoots	2013-05-14	<10.5	17
Phyllostachys heterocycla, P. bambusoides, P. nigra var. henonis	Bamboo shoots, shoot	2013-05-14	76.7	75
Pteridium aquilinum	Western bracken fern, shoot	2013-05-14	<10.5	43
Aralia elata	Taranome Japanese angelica-tree, shoots	2013-05-14	579.3	46
Pteridium aquilinum	Western bracken fern, shoot	2013-05-14	12.6	75
Aralia elata	Taranome Japanese angelica-tree, shoots	2013-05-14	588.7	15
Pteridium aquilinum	Western bracken fern, shoot	2013-05-14	<10.5	66
Artemisia indica var. maximowiczii	Japanese mugwort, shoots	2013-05-14	21	17
Pteridium aquilinum	Western bracken fern, shoot	2013-05-14	12.6	138
Aralia cordata	Japanese spikenard, shoots	2013-05-14	14.7	4
Pteridium aquilinum	Western bracken fern, shoot	2013-05-14	12.6	4
Aralia elata	Taranome Japanese angelica-tree, shoots	2013-05-14	21	138
Artemisia indica var. maximowiczii	Japanese mugwort, shoots	2013-05-14	13.7	42
Eleutherococcus sciadophylloides	Koshiabura, shoot	2013-05-14	1010.3	95
Pteridium aquilinum	Western bracken fern, shoot	2013-05-14	<10.5	25
Aralia cordata	Japanese spikenard, shoots	2013-05-14	<10.5	19
Aralia elata	Taranome Japanese angelica-tree, shoots	2013-05-14	<10.5	138
Pteridium aquilinum	Western bracken fern, shoot	2013-05-14	<10.5	147
Pteridium aquilinum	Western bracken fern, shoot	2013-05-14	<10.5	56
Aralia cordata	Japanese spikenard, shoots	2013-05-14	16.8	95
Aralia elata	Taranome Japanese angelica-tree, shoots	2013-05-14	<10.5	99
Aralia cordata	Japanese spikenard, shoots	2013-05-14	49.4	55
Aralia cordata	Japanese spikenard, shoots	2013-05-14	<10.5	19
Pteridium aquilinum	Western bracken fern, shoot	2013-05-14	35.1	55
Pteridium aquilinum	Western bracken fern, shoot	2013-05-14	116.7	95
Aralia cordata	Japanese spikenard, shoots	2013-05-14	<10.5	94
Pteridium aquilinum	Western bracken fern, shoot	2013-05-14	12.8	66
Pteridium aquilinum	Western bracken fern, shoot	2013-05-14	62	75
Pteridium aquilinum	Western bracken fern, shoot	2013-05-14	<10.5	48
Phyllostachys heterocycla, P. bambusoides, P. nigra var. henonis	Bamboo shoots, shoot	2013-05-14	14.7	79
Pteridium aquilinum	Western bracken fern, shoot	2013-05-14	<10.5	79
Pteridium aquilinum	Western bracken fern, shoot	2013-05-14	<10.5	11
Pteridium aquilinum	Western bracken fern, shoot	2013-05-14	<10.5	115
Pteridium aquilinum	Western bracken fern, shoot	2013-05-14	<10.5	79
Aralia cordata	Japanese spikenard, shoots	2013-05-14	<10.5	8
Pteridium aquilinum	Western bracken fern, shoot	2013-05-14	241.8	148
Aralia cordata	Japanese spikenard, shoots	2013-05-14	14.9	16
Parasenecio delphiniifolius	Momijigasa, shoot	2013-05-14	17.9	154
Aralia cordata	Japanese spikenard, shoots	2013-05-15	45.2	75
Pteridium aquilinum	Western bracken fern, shoot	2013-05-15	93.8	75
Aralia cordata	Japanese spikenard, shoots	2013-05-15	<10.5	131
Pteridium aquilinum	Western bracken fern, shoot	2013-05-15	18.9	135
Aralia cordata	Japanese spikenard, shoots	2013-05-15	<10.5	97
Pteridium aquilinum	Western bracken fern, shoot	2013-05-15	11.6	131
Pteridium aquilinum	Western bracken fern, shoot	2013-05-15	20.3	55
Aralia cordata	Japanese spikenard, shoots	2013-05-15	24.4	69
Petasites japonicus (leaf stalk)	Japanese butterbur, leaf stalk	2013-05-15	<10.5	42
Petasites japonicus (leaf stalk)	Japanese butterbur, leaf stalk	2013-05-15	<10.5	126
Aralia cordata	Japanese spikenard, shoots	2013-05-15	11.6	18
Petasites japonicus (leaf stalk)	Japanese butterbur, leaf stalk	2013-05-15	<10.5	18
Phyllostachys heterocycla, P. bambusoides, P. nigra var. henonis	Bamboo shoots, shoot	2013-05-15	<10.5	79
Pteridium aquilinum	Western bracken fern, shoot	2013-05-15	15.8	48
Artemisia indica var. maximowiczii	Japanese mugwort, shoots	2013-05-15	15.8	18
Pteridium aquilinum	Western bracken fern, shoot	2013-05-15	<10.5	18
Aralia cordata	Japanese spikenard, shoots	2013-05-15	27.3	18
Artemisia indica var. maximowiczii	Japanese mugwort, shoots	2013-05-16	7.4	34
Petasites japonicus (leaf stalk)	Japanese butterbur, leaf stalk	2013-05-16	<10.5	11
Pteridium aquilinum	Western bracken fern, shoot	2013-05-16	9.5	48
Petasites japonicus (leaf stalk)	Japanese butterbur, leaf stalk	2013-05-16	<10.5	51
Aralia cordata	Japanese spikenard, shoots	2013-05-16	35.7	75
Petasites japonicus (leaf stalk)	Japanese butterbur, leaf stalk	2013-05-16	<10.5	75
Aralia cordata	Japanese spikenard, shoots	2013-05-16	<10.5	69
Aralia cordata	Japanese spikenard, shoots	2013-05-16	<10.5	102
Aralia cordata	Japanese spikenard, shoots	2013-05-16	<10.5	108
Aralia cordata	Japanese spikenard, shoots	2013-05-16	<10.5	95
Pteridium aquilinum	Western bracken fern, shoot	2013-05-16	15.4	75
Matteuccia struthiopteris	Ostrich fern, shoot	2013-05-16	11.6	129
Phyllostachys heterocycla, P. bambusoides, P. nigra var. henonis	Bamboo shoots, shoot	2013-05-16	20.2	68
Aralia cordata	Japanese spikenard, shoots	2013-05-16	<10.5	2
Aralia cordata	Japanese spikenard, shoots	2013-05-16	<10.5	79
Pteridium aquilinum	Western bracken fern, shoot	2013-05-16	<10.5	18
Aralia cordata	Japanese spikenard, shoots	2013-05-16	<10.5	18
Matteuccia struthiopteris	Ostrich fern, shoot	2013-05-16	10.5	18
Pteridium aquilinum	Western bracken fern, shoot	2013-05-16	<10.5	17
Pteridium aquilinum	Western bracken fern, shoot	2013-05-16	13.7	4
Pteridium aquilinum	Western bracken fern, shoot	2013-05-17	34.7	99
Parasenecio delphiniifolius	Momijigasa, shoot	2013-05-17	<10.5	79
Pteridium aquilinum	Western bracken fern, shoot	2013-05-17	<10.5	11
Petasites japonicus (leaf stalk)	Japanese butterbur, leaf stalk	2013-05-17	<10.5	95
Matteuccia struthiopteris	Ostrich fern, shoot	2013-05-17	11.6	95
Pteridium aquilinum	Western bracken fern, shoot	2013-05-17	8.4	31
Pteridium aquilinum	Western bracken fern, shoot	2013-05-17	273.4	148
Pteridium aquilinum	Western bracken fern, shoot	2013-05-17	132.5	154
Pteridium aquilinum	Western bracken fern, shoot	2013-05-17	8.7	95
Parasenecio delphiniifolius	Momijigasa, shoot	2013-05-17	24.1	69
Pteridium aquilinum	Western bracken fern, shoot	2013-05-17	47.3	110
Aralia elata	Taranome Japanese angelica-tree, shoots	2013-05-17	<10.5	79
Phyllostachys heterocycla, P. bambusoides, P. nigra var. henonis	Bamboo shoots, shoot	2013-05-17	30.9	79
Aralia cordata	Japanese spikenard, shoots	2013-05-17	<10.5	79
Pteridium aquilinum	Western bracken fern, shoot	2013-05-17	18.9	18
Pteridium aquilinum	Western bracken fern, shoot	2013-05-17	<10.5	154
Aralia elata	Taranome Japanese angelica-tree, shoots	2013-05-17	13.7	4
Petasites japonicus (leaf stalk)	Japanese butterbur, leaf stalk	2013-05-17	<10.5	4
Pteridium aquilinum	Western bracken fern, shoot	2013-05-20	70.5	75
Matteuccia struthiopteris	Ostrich fern, shoot	2013-05-20	12.5	75
Phyllostachys heterocycla, P. bambusoides, P. nigra var. henonis	Bamboo shoots, shoot	2013-05-20	33.7	66
Parasenecio delphiniifolius	Momijigasa, shoot	2013-05-20	44	148
Pteridium aquilinum	Western bracken fern, shoot	2013-05-20	7.8	147
Matteuccia struthiopteris	Ostrich fern, shoot	2013-05-20	22.8	31
Aralia cordata	Japanese spikenard, shoots	2013-05-20	<10.5	124
Pteridium aquilinum	Western bracken fern, shoot	2013-05-20	10.5	154
Pteridium aquilinum	Western bracken fern, shoot	2013-05-20	45.1	55
Phyllostachys heterocycla, P. bambusoides, P. nigra var. henonis	Bamboo shoots, shoot	2013-05-20	23.3	42
Osmunda japonica	Asian royal fern, shoot	2013-05-20	89.4	131
Aralia cordata	Japanese spikenard, shoots	2013-05-20	<10.5	131
Petasites japonicus (leaf stalk)	Japanese butterbur, leaf stalk	2013-05-20	<10.5	135
Aralia cordata	Japanese spikenard, shoots	2013-05-20	<10.5	135
Pteridium aquilinum	Western bracken fern, shoot	2013-05-20	<10.5	18
Pteridium aquilinum	Western bracken fern, shoot	2013-05-20	18.9	131
Pteridium aquilinum	Western bracken fern, shoot	2013-05-20	11.6	33
Petasites japonicus (leaf stalk)	Japanese butterbur, leaf stalk	2013-05-20	<10.5	27
Petasites japonicus (leaf stalk)	Japanese butterbur, leaf stalk	2013-05-20	<10.5	79
Artemisia indica var. maximowiczii	Japanese mugwort, shoots	2013-05-20	15.8	99
Pteridium aquilinum	Western bracken fern, shoot	2013-05-20	<10.5	155
Pteridium aquilinum	Western bracken fern, shoot	2013-05-20	<10.5	66
Matteuccia struthiopteris	Ostrich fern, shoot	2013-05-21	<10.5	134
Phyllostachys heterocycla, P. bambusoides, P. nigra var. henonis	Bamboo shoots, shoot	2013-05-21	15.3	19
Matteuccia struthiopteris	Ostrich fern, shoot	2013-05-21	<10.5	19
Phyllostachys heterocycla, P. bambusoides, P. nigra var. henonis	Bamboo shoots, shoot	2013-05-21	30.6	69
Pteridium aquilinum	Western bracken fern, shoot	2013-05-21	11.6	69
Aralia cordata	Japanese spikenard, shoots	2013-05-21	37.9	82
Petasites japonicus (leaf stalk)	Japanese butterbur, leaf stalk	2013-05-21	17.5	79
Aralia cordata	Japanese spikenard, shoots	2013-05-21	12.8	79
Parasenecio delphiniifolius	Momijigasa, shoot	2013-05-21	265	43
Aralia cordata	Japanese spikenard, shoots	2013-05-21	9.9	43
Phyllostachys heterocycla, P. bambusoides, P. nigra var. henonis	Bamboo shoots, shoot	2013-05-21	25.2	129
Aralia cordata	Japanese spikenard, shoots	2013-05-21	<10.5	55
Aralia cordata	Japanese spikenard, shoots	2013-05-21	<10.5	137
Phyllostachys heterocycla, P. bambusoides, P. nigra var. henonis	Bamboo shoots, shoot	2013-05-21	22.1	69
Aralia cordata	Japanese spikenard, shoots	2013-05-21	<10.5	135
Aralia cordata	Japanese spikenard, shoots	2013-05-21	15.8	110
Pteridium aquilinum	Western bracken fern, shoot	2013-05-21	9.5	154
Parasenecio delphiniifolius	Momijigasa, shoot	2013-05-21	10.5	135
Eleutherococcus sciadophylloides	Koshiabura, shoot	2013-05-21	74.7	78
Petasites japonicus (leaf stalk)	Japanese butterbur, leaf stalk	2013-05-21	7.4	78
Eleutherococcus sciadophylloides	Koshiabura, shoot	2013-05-21	288.2	78
Aralia elata	Taranome Japanese angelica-tree, shoots	2013-05-21	158.8	78
Aralia cordata	Japanese spikenard, shoots	2013-05-21	<10.5	110
Aralia cordata	Japanese spikenard, shoots	2013-05-22	12.6	11
Pteridium aquilinum	Western bracken fern, shoot	2013-05-22	16.8	11
Petasites japonicus (leaf stalk)	Japanese butterbur, leaf stalk	2013-05-22	<10.5	11
Aralia cordata	Japanese spikenard, shoots	2013-05-22	16.8	58
Pteridium aquilinum	Western bracken fern, shoot	2013-05-22	56.8	58
Petasites japonicus (leaf stalk)	Japanese butterbur, leaf stalk	2013-05-22	<10.5	33
Pteridium aquilinum	Western bracken fern, shoot	2013-05-22	<10.5	155
Aralia cordata	Japanese spikenard, shoots	2013-05-22	32.6	155
Pteridium aquilinum	Western bracken fern, shoot	2013-05-22	17.9	79
Aralia cordata	Japanese spikenard, shoots	2013-05-22	<10.5	11
Aralia cordata	Japanese spikenard, shoots	2013-05-22	<10.5	79
Aralia cordata	Japanese spikenard, shoots	2013-05-22	<10.5	11
Aralia cordata	Japanese spikenard, shoots	2013-05-22	<10.5	79
Aralia cordata	Japanese spikenard, shoots	2013-05-22	<10.5	11
Petasites japonicus (leaf stalk)	Japanese butterbur, leaf stalk	2013-05-22	<10.5	124
Aralia elata	Taranome Japanese angelica-tree, shoots	2013-05-22	<10.5	124
Petasites japonicus (leaf stalk)	Japanese butterbur, leaf stalk	2013-05-22	<10.5	123
Petasites japonicus (leaf stalk)	Japanese butterbur, leaf stalk	2013-05-22	18.9	4
Petasites japonicus (leaf stalk)	Japanese butterbur, leaf stalk	2013-05-22	8.4	79
Pteridium aquilinum	Western bracken fern, shoot	2013-05-22	64.2	79
Eleutherococcus sciadophylloides	Koshiabura, shoot	2013-05-22	887.7	79
Petasites japonicus (leaf stalk)	Japanese butterbur, leaf stalk	2013-05-22	<10.5	79
Pteridium aquilinum	Western bracken fern, shoot	2013-05-22	58.9	34
Aralia cordata	Japanese spikenard, shoots	2013-05-22	20	79
Aralia cordata	Japanese spikenard, shoots	2013-05-22	21.4	94
Petasites japonicus (leaf stalk)	Japanese butterbur, leaf stalk	2013-05-22	20.7	94
Aralia cordata	Japanese spikenard, shoots	2013-05-23	<10.5	2
Petasites japonicus (leaf stalk)	Japanese butterbur, leaf stalk	2013-05-23	11.6	79
Pteridium aquilinum	Western bracken fern, shoot	2013-05-23	725.8	148
Petasites japonicus (leaf stalk)	Japanese butterbur, leaf stalk	2013-05-23	<10.5	129
Aralia cordata	Japanese spikenard, shoots	2013-05-23	<10.5	129
Petasites japonicus (leaf stalk)	Japanese butterbur, leaf stalk	2013-05-23	10.5	129
Aralia cordata	Japanese spikenard, shoots	2013-05-23	2.1	157
Pteridium aquilinum	Western bracken fern, shoot	2013-05-23	15.6	2
Petasites japonicus (leaf stalk)	Japanese butterbur, leaf stalk	2013-05-23	<10.5	135
Pteridium aquilinum	Western bracken fern, shoot	2013-05-23	28.4	34
Pteridium aquilinum	Western bracken fern, shoot	2013-05-23	9.5	135
Parasenecio delphiniifolius	Momijigasa, shoot	2013-05-23	57.9	110
Aralia cordata	Japanese spikenard, shoots	2013-05-23	<10.5	79
Petasites japonicus (leaf stalk)	Japanese butterbur, leaf stalk	2013-05-23	<10.5	79
Petasites japonicus (leaf stalk)	Japanese butterbur, leaf stalk	2013-05-23	<10.5	79
Pteridium aquilinum	Western bracken fern, shoot	2013-05-23	229.3	148
Aralia cordata	Japanese spikenard, shoots	2013-05-23	<10.5	124
Aralia cordata	Japanese spikenard, shoots	2013-05-23	<10.5	153
Petasites japonicus (leaf stalk)	Japanese butterbur, leaf stalk	2013-05-23	<10.5	153
Matteuccia struthiopteris	Ostrich fern, shoot	2013-05-24	12.2	129
Petasites japonicus (leaf stalk)	Japanese butterbur, leaf stalk	2013-05-24	<10.5	16
Aralia cordata	Japanese spikenard, shoots	2013-05-24	<10.5	42
Matteuccia struthiopteris	Ostrich fern, shoot	2013-05-24	25.2	55
Petasites japonicus (leaf stalk)	Japanese butterbur, leaf stalk	2013-05-24	<10.5	112
Aralia cordata	Japanese spikenard, shoots	2013-05-24	<10.5	112
Petasites japonicus (leaf stalk)	Japanese butterbur, leaf stalk	2013-05-24	<10.5	69
Pteridium aquilinum	Western bracken fern, shoot	2013-05-24	<10.5	131
Pteridium aquilinum	Western bracken fern, shoot	2013-05-24	<10.5	11
Pteridium aquilinum	Western bracken fern, shoot	2013-05-24	<10.5	42
Petasites japonicus (leaf stalk)	Japanese butterbur, leaf stalk	2013-05-24	<10.5	18
Aralia elata	Taranome Japanese angelica-tree, shoots	2013-05-24	<10.5	18
Aralia cordata	Japanese spikenard, shoots	2013-05-24	<10.5	18
Phyllostachys heterocycla, P. bambusoides, P. nigra var. henonis	Bamboo shoots, shoot	2013-05-24	261.9	15
Pteridium aquilinum	Western bracken fern, shoot	2013-05-27	143.1	156
Petasites japonicus (leaf stalk)	Japanese butterbur, leaf stalk	2013-05-27	13.7	15
Pteridium aquilinum	Western bracken fern, shoot	2013-05-27	45.2	148
Parasenecio delphiniifolius	Momijigasa, shoot	2013-05-27	15.8	18
Petasites japonicus (leaf stalk)	Japanese butterbur, leaf stalk	2013-05-27	<10.5	18
Pteridium aquilinum	Western bracken fern, shoot	2013-05-27	21	69
Petasites japonicus (leaf stalk)	Japanese butterbur, leaf stalk	2013-05-27	20.7	69
Parasenecio delphiniifolius	Momijigasa, shoot	2013-05-27	28.3	69
Aralia cordata	Japanese spikenard, shoots	2013-05-27	7.9	69
Pteridium aquilinum	Western bracken fern, shoot	2013-05-27	12.4	15
Aralia cordata	Japanese spikenard, shoots	2013-05-27	<10.5	69
Aralia cordata	Japanese spikenard, shoots	2013-05-27	<10.5	124
Phyllostachys heterocycla, P. bambusoides, P. nigra var. henonis	Bamboo shoots, shoot	2013-05-27	20.9	137
Aralia cordata	Japanese spikenard, shoots	2013-05-27	<10.5	91
Aralia cordata	Japanese spikenard, shoots	2013-05-27	<10.5	24
Aralia cordata	Japanese spikenard, shoots	2013-05-27	28.4	5
Pteridium aquilinum	Western bracken fern, shoot	2013-05-27	<10.5	5
Petasites japonicus (leaf stalk)	Japanese butterbur, leaf stalk	2013-05-27	<10.5	5
Pteridium aquilinum	Western bracken fern, shoot	2013-05-27	25.3	155
Phyllostachys heterocycla, P. bambusoides, P. nigra var. henonis	Bamboo shoots, shoot	2013-05-28	13.7	112
Phyllostachys heterocycla, P. bambusoides, P. nigra var. henonis	Bamboo shoots, shoot	2013-05-28	277.8	75
Phyllostachys heterocycla, P. bambusoides, P. nigra var. henonis	Bamboo shoots, shoot	2013-05-28	279.9	11
Petasites japonicus (leaf stalk)	Japanese butterbur, leaf stalk	2013-05-28	<10.5	69
Phyllostachys heterocycla, P. bambusoides, P. nigra var. henonis	Bamboo shoots, shoot	2013-05-28	22	112
Aralia cordata	Japanese spikenard, shoots	2013-05-28	8.9	156
Aralia elata	Taranome Japanese angelica-tree, shoots	2013-05-28	<10.5	124
Parasenecio delphiniifolius	Momijigasa, shoot	2013-05-28	137.8	69
Petasites japonicus (leaf stalk)	Japanese butterbur, leaf stalk	2013-05-28	<10.5	69
Pteridium aquilinum	Western bracken fern, shoot	2013-05-28	12.6	48
Petasites japonicus (leaf stalk)	Japanese butterbur, leaf stalk	2013-05-28	7.4	129
Aralia cordata	Japanese spikenard, shoots	2013-05-28	<10.5	153
Petasites japonicus (leaf stalk)	Japanese butterbur, leaf stalk	2013-05-28	18.1	96
Aralia cordata	Japanese spikenard, shoots	2013-05-28	<10.5	79
Aralia cordata	Japanese spikenard, shoots	2013-05-28	21	79
Phyllostachys heterocycla, P. bambusoides, P. nigra var. henonis	Bamboo shoots, shoot	2013-05-28	15.8	79
Phyllostachys heterocycla, P. bambusoides, P. nigra var. henonis	Bamboo shoots, shoot	2013-05-28	13.7	48
Petasites japonicus (leaf stalk)	Japanese butterbur, leaf stalk	2013-05-28	<10.5	155
Petasites japonicus (leaf stalk)	Japanese butterbur, leaf stalk	2013-05-29	<10.5	67
Pteridium aquilinum	Western bracken fern, shoot	2013-05-29	<10.5	55
Petasites japonicus (leaf stalk)	Japanese butterbur, leaf stalk	2013-05-29	<10.5	108
Petasites japonicus (leaf stalk)	Japanese butterbur, leaf stalk	2013-05-29	<10.5	19
Pteridium aquilinum	Western bracken fern, shoot	2013-05-29	<10.5	19
Aralia cordata	Japanese spikenard, shoots	2013-05-29	<10.5	17
Phyllostachys heterocycla, P. bambusoides, P. nigra var. henonis	Bamboo shoots, shoot	2013-05-29	17.9	155
Petasites japonicus (leaf stalk)	Japanese butterbur, leaf stalk	2013-05-29	<10.5	2
Petasites japonicus (leaf stalk)	Japanese butterbur, leaf stalk	2013-05-30	10.5	69
Petasites japonicus (leaf stalk)	Japanese butterbur, leaf stalk	2013-05-30	<10.5	79
Parasenecio delphiniifolius	Momijigasa, shoot	2013-05-30	7.4	79
Petasites japonicus (leaf stalk)	Japanese butterbur, leaf stalk	2013-05-30	6.5	79
Pteridium aquilinum	Western bracken fern, shoot	2013-05-30	190.5	58
Pteridium aquilinum	Western bracken fern, shoot	2013-05-30	68.4	58
Phyllostachys heterocycla, P. bambusoides, P. nigra var. henonis	Bamboo shoots, shoot	2013-05-30	42.1	154
Petasites japonicus (leaf stalk)	Japanese butterbur, leaf stalk	2013-05-30	13.7	18
Petasites japonicus (leaf stalk)	Japanese butterbur, leaf stalk	2013-05-30	<10.5	144
Phyllostachys heterocycla, P. bambusoides, P. nigra var. henonis	Bamboo shoots, shoot	2013-05-31	34.1	69
Petasites japonicus (leaf stalk)	Japanese butterbur, leaf stalk	2013-05-31	<10.5	99
Petasites japonicus (leaf stalk)	Japanese butterbur, leaf stalk	2013-05-31	<10.5	102
Pteridium aquilinum	Western bracken fern, shoot	2013-05-31	14.7	99
Aralia cordata	Japanese spikenard, shoots	2013-05-31	13.7	99
Petasites japonicus (leaf stalk)	Japanese butterbur, leaf stalk	2013-05-31	<10.5	99
Petasites japonicus (leaf stalk)	Japanese butterbur, leaf stalk	2013-05-31	<10.5	2
Petasites japonicus (leaf stalk)	Japanese butterbur, leaf stalk	2013-05-31	<10.5	91
Aralia cordata	Japanese spikenard, shoots	2013-05-31	<10.5	2
Petasites japonicus (leaf stalk)	Japanese butterbur, leaf stalk	2013-05-31	<10.5	99
Aralia cordata	Japanese spikenard, shoots	2013-05-31	<10.5	99
Petasites japonicus (leaf stalk)	Japanese butterbur, leaf stalk	2013-05-31	<10.5	100
Petasites japonicus (leaf stalk)	Japanese butterbur, leaf stalk	2013-05-31	<10.5	79
Aralia cordata	Japanese spikenard, shoots	2013-05-31	<10.5	79
Petasites japonicus (leaf stalk)	Japanese butterbur, leaf stalk	2013-05-31	<10.5	135
Aralia cordata	Japanese spikenard, shoots	2013-05-31	<10.5	48
Petasites japonicus (leaf stalk)	Japanese butterbur, leaf stalk	2013-05-31	<10.5	79
Petasites japonicus (leaf stalk)	Japanese butterbur, leaf stalk	2013-05-31	9.5	8
Petasites japonicus (leaf stalk)	Japanese butterbur, leaf stalk	2013-05-31	<10.5	69
Petasites japonicus (leaf stalk)	Japanese butterbur, leaf stalk	2013-05-31	11.2	20
Petasites japonicus (leaf stalk)	Japanese butterbur, leaf stalk	2013-06-02	<10.5	54
Petasites japonicus (leaf stalk)	Japanese butterbur, leaf stalk	2013-06-03	14.7	155
Aralia cordata	Japanese spikenard, shoots	2013-06-03	<10.5	2
Petasites japonicus (leaf stalk)	Japanese butterbur, leaf stalk	2013-06-03	<10.5	157
Pteridium aquilinum	Western bracken fern, shoot	2013-06-03	<10.5	36
Petasites japonicus (leaf stalk)	Japanese butterbur, leaf stalk	2013-06-03	18.6	69
Petasites japonicus (leaf stalk)	Japanese butterbur, leaf stalk	2013-06-03	10.5	27
Petasites japonicus (leaf stalk)	Japanese butterbur, leaf stalk	2013-06-04	<10.5	156
Petasites japonicus (leaf stalk)	Japanese butterbur, leaf stalk	2013-06-04	<10.5	78
Petasites japonicus (leaf stalk)	Japanese butterbur, leaf stalk	2013-06-04	<10.5	155
Petasites japonicus (leaf stalk)	Japanese butterbur, leaf stalk	2013-06-04	<10.5	6
Phyllostachys heterocycla, P. bambusoides, P. nigra var. henonis	Bamboo shoots, shoot	2013-06-04	<10.5	79
Petasites japonicus (leaf stalk)	Japanese butterbur, leaf stalk	2013-06-04	<10.5	51
Petasites japonicus (leaf stalk)	Japanese butterbur, leaf stalk	2013-06-04	<10.5	78
Petasites japonicus (leaf stalk)	Japanese butterbur, leaf stalk	2013-06-04	<10.5	79
Pteridium aquilinum	Western bracken fern, shoot	2013-06-04	<10.5	79
Aralia cordata	Japanese spikenard, shoots	2013-06-05	<10.5	99
Pteridium aquilinum	Western bracken fern, shoot	2013-06-05	<10.5	79
Petasites japonicus (leaf stalk)	Japanese butterbur, leaf stalk	2013-06-05	15.8	79
Petasites japonicus (leaf stalk)	Japanese butterbur, leaf stalk	2013-06-05	<10.5	1
Petasites japonicus (leaf stalk)	Japanese butterbur, leaf stalk	2013-06-06	<10.5	112
Synurus pungens	Oyamabokuchi, shoot	2013-06-06	94.8	130
Aralia cordata	Japanese spikenard, shoots	2013-06-06	<10.5	130
Petasites japonicus (leaf stalk)	Japanese butterbur, leaf stalk	2013-06-06	<10.5	130
Aralia cordata	Japanese spikenard, shoots	2013-06-06	<10.5	95
Petasites japonicus (leaf stalk)	Japanese butterbur, leaf stalk	2013-06-06	<10.5	55
Phyllostachys heterocycla, P. bambusoides, P. nigra var. henonis	Bamboo shoots, shoot	2013-06-06	109.5	2
Petasites japonicus (leaf stalk)	Japanese butterbur, leaf stalk	2013-06-06	<10.5	91
Phyllostachys heterocycla, P. bambusoides, P. nigra var. henonis	Bamboo shoots, shoot	2013-06-06	12.6	155
Petasites japonicus (leaf stalk)	Japanese butterbur, leaf stalk	2013-06-06	<10.5	155
Petasites japonicus (leaf stalk)	Japanese butterbur, leaf stalk	2013-06-06	<10.5	58
Aralia cordata	Japanese spikenard, shoots	2013-06-06	9.5	148
Petasites japonicus (leaf stalk)	Japanese butterbur, leaf stalk	2013-06-06	19.2	148
Petasites japonicus (leaf stalk)	Japanese butterbur, leaf stalk	2013-06-06	<10.5	56
Petasites japonicus (leaf stalk)	Japanese butterbur, leaf stalk	2013-06-07	<10.5	24
Pteridium aquilinum	Western bracken fern, shoot	2013-06-07	16.8	91
Petasites japonicus (leaf stalk)	Japanese butterbur, leaf stalk	2013-06-07	<10.5	79
Petasites japonicus (leaf stalk)	Japanese butterbur, leaf stalk	2013-06-07	<10.5	79
Petasites japonicus (leaf stalk)	Japanese butterbur, leaf stalk	2013-06-07	<10.5	69
Petasites japonicus (leaf stalk)	Japanese butterbur, leaf stalk	2013-06-07	<10.5	135
Petasites japonicus (leaf stalk)	Japanese butterbur, leaf stalk	2013-06-07	45.8	148
Aralia cordata	Japanese spikenard, shoots	2013-06-07	40	156
Petasites japonicus (leaf stalk)	Japanese butterbur, leaf stalk	2013-06-07	21.8	69
Pteridium aquilinum	Western bracken fern, shoot	2013-06-07	<10.5	102
Petasites japonicus (leaf stalk)	Japanese butterbur, leaf stalk	2013-06-07	<10.5	94
Petasites japonicus (leaf stalk)	Japanese butterbur, leaf stalk	2013-06-07	<10.5	8
Petasites japonicus (leaf stalk)	Japanese butterbur, leaf stalk	2013-06-10	12	75
Phyllostachys heterocycla, P. bambusoides, P. nigra var. henonis	Bamboo shoots, shoot	2013-06-10	<10.5	99
Pteridium aquilinum	Western bracken fern, shoot	2013-06-10	11.6	99
Petasites japonicus (leaf stalk)	Japanese butterbur, leaf stalk	2013-06-10	<10.5	2
Petasites japonicus (leaf stalk)	Japanese butterbur, leaf stalk	2013-06-10	<10.5	2
Petasites japonicus (leaf stalk)	Japanese butterbur, leaf stalk	2013-06-10	<10.5	69
Petasites japonicus (leaf stalk)	Japanese butterbur, leaf stalk	2013-06-10	<10.5	97
Petasites japonicus (leaf stalk)	Japanese butterbur, leaf stalk	2013-06-10	<10.5	137
Petasites japonicus (leaf stalk)	Japanese butterbur, leaf stalk	2013-06-11	<10.5	99
Petasites japonicus (leaf stalk)	Japanese butterbur, leaf stalk	2013-06-11	<10.5	99
Astraeus hygrometricus	Hygroscopic earthstar	2013-06-11	37.9	155
Pteridium aquilinum	Western bracken fern, shoot	2013-06-11	11.2	69
Petasites japonicus (leaf stalk)	Japanese butterbur, leaf stalk	2013-06-11	<10.5	155
Petasites japonicus (leaf stalk)	Japanese butterbur, leaf stalk	2013-06-11	<10.5	55
Phyllostachys heterocycla, P. bambusoides, P. nigra var. henonis	Bamboo shoots, shoot	2013-06-12	1074.3	75
Petasites japonicus (leaf stalk)	Japanese butterbur, leaf stalk	2013-06-12	7.5	3
Petasites japonicus (leaf stalk)	Japanese butterbur, leaf stalk	2013-06-12	<10.5	13
Petasites japonicus (leaf stalk)	Japanese butterbur, leaf stalk	2013-06-12	9.5	79
Petasites japonicus (leaf stalk)	Japanese butterbur, leaf stalk	2013-06-12	<10.5	79
Petasites japonicus (leaf stalk)	Japanese butterbur, leaf stalk	2013-06-12	<10.5	3
Petasites japonicus (leaf stalk)	Japanese butterbur, leaf stalk	2013-06-13	<10.5	155
Petasites japonicus (leaf stalk)	Japanese butterbur, leaf stalk	2013-06-13	17.9	91
Petasites japonicus (leaf stalk)	Japanese butterbur, leaf stalk	2013-06-13	<10.5	156
Petasites japonicus (leaf stalk)	Japanese butterbur, leaf stalk	2013-06-13	11.9	130
Parasenecio delphiniifolius	Momijigasa, shoot	2013-06-13	23.2	130
Aralia elata	Taranome Japanese angelica-tree, shoots	2013-06-13	11.6	36
Aralia cordata	Japanese spikenard, shoots	2013-06-13	<10.5	36
Petasites japonicus (leaf stalk)	Japanese butterbur, leaf stalk	2013-06-14	32.9	148
Aralia cordata	Japanese spikenard, shoots	2013-06-14	6.8	69
Petasites japonicus (leaf stalk)	Japanese butterbur, leaf stalk	2013-06-14	<10.5	154
Petasites japonicus (leaf stalk)	Japanese butterbur, leaf stalk	2013-06-17	<10.5	95
Petasites japonicus (leaf stalk)	Japanese butterbur, leaf stalk	2013-06-17	<10.5	32
Phyllostachys heterocycla, P. bambusoides, P. nigra var. henonis	Bamboo shoots, shoot	2013-06-17	49.5	2
Synurus pungens	Oyamabokuchi, shoot	2013-06-17	<10.5	99
Petasites japonicus (leaf stalk)	Japanese butterbur, leaf stalk	2013-06-17	<10.5	99
Petasites japonicus (leaf stalk)	Japanese butterbur, leaf stalk	2013-06-17	<10.5	155
Petasites japonicus (leaf stalk)	Japanese butterbur, leaf stalk	2013-06-17	<10.5	20
Phyllostachys heterocycla, P. bambusoides, P. nigra var. henonis	Bamboo shoots, shoot	2013-06-17	34.8	2
Petasites japonicus (leaf stalk)	Japanese butterbur, leaf stalk	2013-06-17	<10.5	34
Astraeus hygrometricus	Hygroscopic earthstar	2013-06-17	<10.5	155
Phyllostachys heterocycla, P. bambusoides, P. nigra var. henonis	Bamboo shoots, shoot	2013-06-18	24.9	151
Petasites japonicus (leaf stalk)	Japanese butterbur, leaf stalk	2013-06-18	13.8	37
Petasites japonicus (leaf stalk)	Japanese butterbur, leaf stalk	2013-06-18	<10.5	153
Petasites japonicus (leaf stalk)	Japanese butterbur, leaf stalk	2013-06-18	<10.5	37
Astraeus hygrometricus	Hygroscopic earthstar	2013-06-18	22.1	24
Phyllostachys heterocycla, P. bambusoides, P. nigra var. henonis	Bamboo shoots, shoot	2013-06-18	27.4	37
Petasites japonicus (leaf stalk)	Japanese butterbur, leaf stalk	2013-06-19	<10.5	18
Petasites japonicus (leaf stalk)	Japanese butterbur, leaf stalk	2013-06-19	<10.5	18
Petasites japonicus (leaf stalk)	Japanese butterbur, leaf stalk	2013-06-20	39.9	66
Aralia cordata	Japanese spikenard, shoots	2013-06-20	<10.5	66
Phyllostachys heterocycla, P. bambusoides, P. nigra var. henonis	Bamboo shoots, shoot	2013-06-20	<10.5	110
Phyllostachys heterocycla, P. bambusoides, P. nigra var. henonis	Bamboo shoots, shoot	2013-06-20	107.5	95
Aralia elata	Taranome Japanese angelica-tree, shoots	2013-06-21	<10.5	108
Pteridium aquilinum	Western bracken fern, shoot	2013-06-21	<10.5	2
Petasites japonicus (leaf stalk)	Japanese butterbur, leaf stalk	2013-06-21	19.9	69
Petasites japonicus (leaf stalk)	Japanese butterbur, leaf stalk	2013-06-21	<10.5	18
Phyllostachys heterocycla, P. bambusoides, P. nigra var. henonis	Bamboo shoots, shoot	2013-06-21	144.4	18
Astraeus hygrometricus	Hygroscopic earthstar	2013-06-24	40.1	99
Matteuccia struthiopteris	Ostrich fern, shoot	2013-06-24	14.8	155
Synurus pungens	Oyamabokuchi, shoot	2013-06-24	42.2	18
Phyllostachys heterocycla, P. bambusoides, P. nigra var. henonis	Bamboo shoots, shoot	2013-06-25	14.8	16
Aralia cordata	Japanese spikenard, shoots	2013-06-25	<10.5	16
Aralia cordata	Japanese spikenard, shoots	2013-06-26	<10.5	154
Petasites japonicus (leaf stalk)	Japanese butterbur, leaf stalk	2013-06-26	<10.5	46
Pteridium aquilinum	Western bracken fern, shoot	2013-06-26	12.6	130
Phyllostachys heterocycla, P. bambusoides, P. nigra var. henonis	Bamboo shoots, shoot	2013-06-26	45.3	79
Petasites japonicus (leaf stalk)	Japanese butterbur, leaf stalk	2013-06-27	<10.5	18
Parasenecio delphiniifolius	Momijigasa, shoot	2013-06-28	11.6	108
Petasites japonicus (leaf stalk)	Japanese butterbur, leaf stalk	2013-06-28	<10.5	83
Phyllostachys heterocycla, P. bambusoides, P. nigra var. henonis	Bamboo shoots, shoot	2013-06-28	72.7	8
Parasenecio delphiniifolius	Momijigasa, shoot	2013-07-01	<10.5	110
Petasites japonicus (leaf stalk)	Japanese butterbur, leaf stalk	2013-07-01	<10.5	147
Petasites japonicus (leaf stalk)	Japanese butterbur, leaf stalk	2013-07-01	<10.5	102
Petasites japonicus (leaf stalk)	Japanese butterbur, leaf stalk	2013-07-02	<10.5	157
Petasites japonicus (leaf stalk)	Japanese butterbur, leaf stalk	2013-07-03	<10.5	82
Petasites japonicus (leaf stalk)	Japanese butterbur, leaf stalk	2013-07-03	13.6	99
Pteridium aquilinum	Western bracken fern, shoot	2013-07-05	<10.5	157
Phyllostachys heterocycla, P. bambusoides, P. nigra var. henonis	Bamboo shoots, shoot	2013-07-08	375.6	130
Phyllostachys heterocycla, P. bambusoides, P. nigra var. henonis	Bamboo shoots, shoot	2013-07-08	19	114
Astraeus hygrometricus	Hygroscopic earthstar	2013-07-08	78.1	155
Aralia cordata	Japanese spikenard, shoots	2013-07-08	<10.5	51
Astraeus hygrometricus	Hygroscopic earthstar	2013-07-09	<10.5	11
Astraeus hygrometricus	Hygroscopic earthstar	2013-07-09	30.6	115
Petasites japonicus (leaf stalk)	Japanese butterbur, leaf stalk	2013-07-09	<10.5	11
Petasites japonicus (leaf stalk)	Japanese butterbur, leaf stalk	2013-07-09	8.6	115
Petasites japonicus (leaf stalk)	Japanese butterbur, leaf stalk	2013-07-10	<10.6	79
Petasites japonicus (leaf stalk)	Japanese butterbur, leaf stalk	2013-07-11	<10.6	110
Phyllostachys heterocycla, P. bambusoides, P. nigra var. henonis	Bamboo shoots, shoot	2013-07-11	12.7	126
Phyllostachys heterocycla, P. bambusoides, P. nigra var. henonis	Bamboo shoots, shoot	2013-07-12	<10.6	126
Phyllostachys heterocycla, P. bambusoides, P. nigra var. henonis	Bamboo shoots, shoot	2013-07-16	115	25
Aralia cordata	Japanese spikenard, shoots	2013-07-17	<10.6	32
Astraeus hygrometricus	Hygroscopic earthstar	2013-07-17	<10.6	32
Petasites japonicus (leaf stalk)	Japanese butterbur, leaf stalk	2013-07-19	50.7	75
Phyllostachys heterocycla, P. bambusoides, P. nigra var. henonis	Bamboo shoots, shoot	2013-07-19	86.4	12
Lactarius volemus	Weeping milk cap	2013-07-26	98.2	117
Lactarius volemus	Weeping milk cap	2013-08-01	426.8	69
Lactarius volemus	Weeping milk cap	2013-08-02	2759.8	124
Lactarius volemus	Weeping milk cap	2013-08-05	175.4	135
Astraeus hygrometricus	Hygroscopic earthstar	2013-08-07	25.4	155
Lactarius volemus	Weeping milk cap	2013-08-07	196.6	99
Ramaria botrytis	Clustered coral	2013-08-09	13.7	135
Lactarius volemus	Weeping milk cap	2013-08-09	248.4	135
Grifola frondosa	Hen of the woods	2013-09-20	<10.6	157
Hygrophorus russula	Pinkmottle woodwax	2013-09-24	568.2	79
Suillus bovinus	Jersey cow mushroom	2013-09-24	482.3	157
Lyophyllum decastes	Fried chicken mushroom	2013-09-24	219.4	46
Grifola frondosa	Hen of the woods	2013-09-25	<10.6	79
Grifola frondosa	Hen of the woods	2013-09-25	<10.6	79
Hygrophorus russula	Pinkmottle woodwax	2013-09-25	1600.9	27
Armillaria mellea	Honey mushroom	2013-09-26	19.1	91
Viburnum dilatatum	Linden viburnum, berry	2013-09-26	24.4	30
Vaccinium oldhamii	Oldham blueberry, berry	2013-09-27	<10.6	86
Albatrellus confluens	Ningyotake	2013-09-27	26.5	68
Suillus bovinus	Jersey cow mushroom	2013-09-27	153.7	2
Lyophyllum decastes	Fried chicken mushroom	2013-09-30	64.7	135
Lyophyllum decastes	Fried chicken mushroom	2013-09-30	11.7	155
Suillus bovinus	Jersey cow mushroom	2013-09-30	100.7	91
Entoloma sarcopum	Urabenihoteishimeji	2013-09-30	43.5	154
Lyophyllum fumosum	Shakashimeji	2013-09-30	38.2	3
Tricholoma equestre	Yellow knight mushroom	2013-09-30	75.3	24
Lyophyllum fumosum	Shakashimeji	2013-09-30	36.1	24
Lyophyllum decastes	Fried chicken mushroom	2013-09-30	19.1	132
Lyophyllum decastes	Fried chicken mushroom	2013-09-30	<10.6	16
Armillaria tabescens	Ringless honey mushroom	2013-09-30	71.1	132
Vaccinium oldhamii	Oldham blueberry, berry	2013-09-30	13.5	43
Grifola frondosa	Hen of the woods	2013-09-30	27.6	17
Lyophyllum decastes	Fried chicken mushroom	2013-09-30	12.8	29
Grifola frondosa	Hen of the woods	2013-09-30	55.7	29
Vaccinium oldhamii	Oldham blueberry, berry	2013-09-30	8.1	69
Lyophyllum decastes	Fried chicken mushroom	2013-09-30	<10.6	55
Sarcodon aspratus	Kotake	2013-09-30	599.2	46
Ramaria botrytis	Clustered coral	2013-09-30	1476.2	17
Albatrellus confluens	Ningyotake	2013-09-30	<10.6	17
Lyophyllum fumosum	Shakashimeji	2013-09-30	18	117
Hygrophorus russula	Pinkmottle woodwax	2013-09-30	960.8	117
Cortinarius tenuipes	Kurifusentake	2013-09-30	67.9	117
Hygrophorus russula	Pinkmottle woodwax	2013-09-30	1213.2	24
Lyophyllum fumosum	Shakashimeji	2013-09-30	12.7	155
Sarcodon aspratus	Kotake	2013-09-30	754	146
Grifola frondosa	Hen of the woods	2013-09-30	15.9	27
Vaccinium oldhamii	Oldham blueberry, berry	2013-09-30	<10.6	37
Entoloma sarcopum	Urabenihoteishimeji	2013-09-30	64.8	154
Hygrophorus russula	Pinkmottle woodwax	2013-10-01	928	58
Vaccinium oldhamii	Oldham blueberry, berry	2013-10-01	93.3	37
Armillaria tabescens	Ringless honey mushroom	2013-10-01	68.1	15
Lyophyllum fumosum	Shakashimeji	2013-10-01	163.3	69
Sarcodon aspratus	Kotake	2013-10-02	899.4	18
Suillus bovinus	Jersey cow mushroom	2013-10-02	211.1	58
Tricholoma equestre	Yellow knight mushroom	2013-10-02	272.6	58
Suillus bovinus	Jersey cow mushroom	2013-10-02	12.7	79
Lyophyllum decastes	Fried chicken mushroom	2013-10-02	12.7	79
Armillaria mellea	Honey mushroom	2013-10-02	9.4	157
Sarcodon aspratus	Kotake	2013-10-03	212.1	5
Sarcodon aspratus	Kotake	2013-10-03	335.2	27
Vaccinium oldhamii	Oldham blueberry, berry	2013-10-03	<10.6	1
Sarcodon aspratus	Kotake	2013-10-03	599.3	66
Lyophyllum decastes	Fried chicken mushroom	2013-10-03	<10.6	19
Lyophyllum decastes	Fried chicken mushroom	2013-10-03	<10.6	34
Sarcodon aspratus	Kotake	2013-10-03	235.5	146
Sarcodon aspratus	Kotake	2013-10-03	444.4	2
Sarcodon aspratus	Kotake	2013-10-03	580.2	3
Sarcodon aspratus	Kotake	2013-10-04	206.9	8
Vaccinium oldhamii	Oldham blueberry, berry	2013-10-04	69	86
Lyophyllum decastes	Fried chicken mushroom	2013-10-04	7.4	156
Sarcodon aspratus	Kotake	2013-10-04	108.2	69
Entoloma sarcopum	Urabenihoteishimeji	2013-10-04	203.7	69
Lyophyllum fumosum	Shakashimeji	2013-10-04	30.8	69
Sarcodon aspratus	Kotake	2013-10-04	402	69
Tricholoma matsutake	Matsutake	2013-10-04	33.9	57
Sarcodon aspratus	Kotake	2013-10-04	200.5	24
Sarcodon aspratus	Kotake	2013-10-04	835.9	24
Sarcodon aspratus	Kotake	2013-10-04	250.3	2
Lyophyllum decastes	Fried chicken mushroom	2013-10-04	<10.6	2
Vaccinium oldhamii	Oldham blueberry, berry	2013-10-04	8.2	16
Armillaria mellea	Honey mushroom	2013-10-04	37.8	18
Tricholoma matsutake	Matsutake	2013-10-04	74.3	97
Cortinarius salor, C. iodes	Murasakiaburashimeji or Spotted cort	2013-10-04	1928.5	97
Grifola frondosa	Hen of the woods	2013-10-04	20.2	135
Sarcodon aspratus	Kotake	2013-10-07	657.8	66
Vaccinium oldhamii	Oldham blueberry, berry	2013-10-07	<10.6	79
Sarcodon aspratus	Kotake	2013-10-07	827.6	86
Suillus bovinus	Jersey cow mushroom	2013-10-07	296	66
Sarcodon aspratus	Kotake	2013-10-07	854.1	66
Armillaria tabescens	Ringless honey mushroom	2013-10-07	<10.6	69
Grifola frondosa	Hen of the woods	2013-10-07	50.9	4
Sarcodon aspratus	Kotake	2013-10-07	203.7	112
Cortinarius salor, C. iodes	Murasakiaburashimeji or Spotted cort	2013-10-07	1853.5	17
Cortinarius tenuipes	Kurifusentake	2013-10-07	43.5	17
Hygrophorus russula	Pinkmottle woodwax	2013-10-07	971.9	17
Sarcodon aspratus	Kotake	2013-10-07	270.5	99
Sarcodon aspratus	Kotake	2013-10-07	535.8	3
Grifola frondosa	Hen of the woods	2013-10-07	18	115
Armillaria tabescens	Ringless honey mushroom	2013-10-07	27.5	157
Sarcodon aspratus	Kotake	2013-10-07	306.6	157
Sarcodon aspratus	Kotake	2013-10-07	135.8	135
Grifola frondosa	Hen of the woods	2013-10-07	62.6	36
Petasites japonicus (leaf stalk)	Japanese butterbur, leaf stalk	2013-10-07	44.8	1
Sarcodon aspratus	Kotake	2013-10-07	402.1	79
Sarcodon aspratus	Kotake	2013-10-07	154.9	110
Sarcodon aspratus	Kotake	2013-10-07	129.4	79
Boletopsis grisea	Kurokawa	2013-10-07	65.8	79
Boletopsis grisea	Kurokawa	2013-10-07	153.8	34
Sarcodon aspratus	Kotake	2013-10-07	36.1	110
Sarcodon aspratus	Kotake	2013-10-07	601.6	1
Sarcodon aspratus	Kotake	2013-10-08	139	129
Sarcodon aspratus	Kotake	2013-10-08	153.9	112
Sarcodon aspratus	Kotake	2013-10-08	129.4	34
Sarcodon aspratus	Kotake	2013-10-08	246.2	99
Grifola frondosa	Hen of the woods	2013-10-08	15.9	79
Sarcodon aspratus	Kotake	2013-10-08	130.5	117
Lyophyllum decastes	Fried chicken mushroom	2013-10-08	<10.6	67
Sarcodon aspratus	Kotake	2013-10-08	921	17
Hygrophorus russula	Pinkmottle woodwax	2013-10-08	308.8	17
Sarcodon aspratus	Kotake	2013-10-08	612.2	17
Boletopsis grisea	Kurokawa	2013-10-08	83.8	117
Hygrophorus russula	Pinkmottle woodwax	2013-10-08	281.2	129
Suillus bovinus	Jersey cow mushroom	2013-10-09	505.1	17
Sarcodon aspratus	Kotake	2013-10-09	376.7	1
Sarcodon aspratus	Kotake	2013-10-09	498.7	146
Sarcodon aspratus	Kotake	2013-10-09	479.6	155
Sarcodon aspratus	Kotake	2013-10-09	473.3	154
Sarcodon aspratus	Kotake	2013-10-09	678	24
Sarcodon aspratus	Kotake	2013-10-09	131.6	24
Sarcodon aspratus	Kotake	2013-10-09	414.9	24
Armillaria mellea	Honey mushroom	2013-10-09	216.5	155
Sarcodon aspratus	Kotake	2013-10-09	639.8	146
Sarcodon aspratus	Kotake	2013-10-09	647.3	3
Sarcodon aspratus	Kotake	2013-10-09	271.6	3
Sarcodon aspratus	Kotake	2013-10-09	221.8	79
Sarcodon aspratus	Kotake	2013-10-09	590	69
Sarcodon aspratus	Kotake	2013-10-09	656.8	69
Suillus bovinus	Jersey cow mushroom	2013-10-09	443.5	17
Sarcodon aspratus	Kotake	2013-10-09	226	149
Sarcodon aspratus	Kotake	2013-10-09	1987.5	149
Grifola frondosa	Hen of the woods	2013-10-09	25.5	75
Sarcodon aspratus	Kotake	2013-10-10	458.4	112
Cortinarius salor, C. iodes	Murasakiaburashimeji or Spotted cort	2013-10-10	1752	11
Viburnum dilatatum	Linden viburnum, berry	2013-10-10	<10.6	99
Sarcodon aspratus	Kotake	2013-10-10	313	80
Tricholoma matsutake	Matsutake	2013-10-10	235.6	80
Entoloma sarcopum	Urabenihoteishimeji	2013-10-10	<10.6	66
Sarcodon aspratus	Kotake	2013-10-10	835.1	66
Sarcodon aspratus	Kotake	2013-10-10	1096.2	66
Sarcodon aspratus	Kotake	2013-10-10	599.6	66
Tricholoma matsutake	Matsutake	2013-10-10	204.8	55
Sarcodon aspratus	Kotake	2013-10-10	418.1	55
Sarcodon aspratus	Kotake	2013-10-10	494.5	55
Sarcodon aspratus	Kotake	2013-10-10	526.3	1
Sarcodon aspratus	Kotake	2013-10-10	597.4	1
Lyophyllum decastes	Fried chicken mushroom	2013-10-10	23.3	124
Sarcodon aspratus	Kotake	2013-10-10	422.3	102
Sarcodon aspratus	Kotake	2013-10-10	306.7	24
Sarcodon aspratus	Kotake	2013-10-10	430.8	2
Armillaria mellea	Honey mushroom	2013-10-10	17	155
Grifola frondosa	Hen of the woods	2013-10-10	<10.6	110
Armillaria mellea	Honey mushroom	2013-10-10	236.6	110
Sarcodon aspratus	Kotake	2013-10-10	323.7	135
Sarcodon aspratus	Kotake	2013-10-11	254.7	1
Sarcodon aspratus	Kotake	2013-10-11	807.6	17
Sarcodon aspratus	Kotake	2013-10-11	887.2	117
Boletopsis grisea	Kurokawa	2013-10-11	984.8	17
Grifola frondosa	Hen of the woods	2013-10-11	8.2	58
Sarcodon aspratus	Kotake	2013-10-11	514.7	134
Sarcodon aspratus	Kotake	2013-10-11	180.4	27
Sarcodon aspratus	Kotake	2013-10-11	197.4	97
Sarcodon aspratus	Kotake	2013-10-15	1154.9	67
Vaccinium oldhamii	Oldham blueberry, berry	2013-10-15	13	153
Sarcodon aspratus	Kotake	2013-10-15	18.3	155
Vaccinium oldhamii	Oldham blueberry, berry	2013-10-15	<10.6	19
Sarcodon aspratus	Kotake	2013-10-15	370.5	114
Lepista nuda	Wood blewit	2013-10-15	3757.7	114
Viburnum dilatatum	Linden viburnum, berry	2013-10-15	17	155
Vaccinium oldhamii	Oldham blueberry, berry	2013-10-15	116.8	58
Sarcodon aspratus	Kotake	2013-10-15	634.8	29
Sarcodon aspratus	Kotake	2013-10-15	730.3	148
Sarcodon aspratus	Kotake	2013-10-15	2388.4	156
Sarcodon aspratus	Kotake	2013-10-15	321.6	34
Sarcodon aspratus	Kotake	2013-10-15	506.3	138
Sarcodon aspratus	Kotake	2013-10-15	991.5	17
Sarcodon aspratus	Kotake	2013-10-15	314.2	34
Sarcodon aspratus	Kotake	2013-10-15	369.4	27
Boletopsis grisea	Kurokawa	2013-10-15	477.7	27
Viburnum dilatatum	Linden viburnum, berry	2013-10-15	22.3	36
Lyophyllum decastes	Fried chicken mushroom	2013-10-15	36.1	115
Sarcodon aspratus	Kotake	2013-10-15	501	110
Sarcodon aspratus	Kotake	2013-10-15	252.6	135
Sarcodon aspratus	Kotake	2013-10-15	248.4	135
Vaccinium oldhamii	Oldham blueberry, berry	2013-10-16	17	42
Sarcodon aspratus	Kotake	2013-10-17	380.1	132
Sarcodon aspratus	Kotake	2013-10-17	1366.3	66
Sarcodon aspratus	Kotake	2013-10-17	178.4	45
Lyophyllum decastes	Fried chicken mushroom	2013-10-17	<10.6	114
Vaccinium oldhamii	Oldham blueberry, berry	2013-10-17	<10.6	51
Sarcodon aspratus	Kotake	2013-10-17	766.5	3
Sarcodon aspratus	Kotake	2013-10-17	268.6	79
Sarcodon aspratus	Kotake	2013-10-17	420.4	117
Sarcodon aspratus	Kotake	2013-10-17	293	27
Sarcodon aspratus	Kotake	2013-10-17	232.5	102
Vaccinium oldhamii	Oldham blueberry, berry	2013-10-17	390.7	58
Sarcodon aspratus	Kotake	2013-10-17	335.5	135
Synurus pungens	Oyamabokuchi, shoot	2013-10-18	<10.6	86
Pholiota squarrosa	Shaggy scalycap	2013-10-21	<10.6	8
Sarcodon aspratus	Kotake	2013-10-21	274	132
Armillaria mellea	Honey mushroom	2013-10-21	26.9	132
Hypholoma sublateritium	Cinnamon cap	2013-10-21	148.7	53
Armillaria mellea	Honey mushroom	2013-10-21	<10.6	99
Sarcodon aspratus	Kotake	2013-10-22	629.8	156
Hypholoma sublateritium	Cinnamon cap	2013-10-22	49.9	110
Sarcodon aspratus	Kotake	2013-10-23	321.8	131
Pholiota squarrosa	Shaggy scalycap	2013-10-23	31.9	79
Lyophyllum shimeji	Honshimeji	2013-10-24	88.2	17
Hypholoma sublateritium	Cinnamon cap	2013-10-28	204	152
Lyophyllum shimeji	Honshimeji	2013-10-28	129.6	46
Boletopsis grisea	Kurokawa	2013-10-28	127.5	46
Tricholoma matsutake	Matsutake	2013-10-28	159.4	27
Pholiota microspora	Nameko	2013-10-28	811.7	137
Lyophyllum shimeji	Honshimeji	2013-10-28	29.5	137
Tricholoma matsutake	Matsutake	2013-10-29	728.8	67
Vaccinium oldhamii	Oldham blueberry, berry	2013-10-30	<10.6	1
Hypholoma sublateritium	Cinnamon cap	2013-10-30	<10.6	18
Armillaria mellea	Honey mushroom	2013-10-31	12.8	69
Lyophyllum shimeji	Honshimeji	2013-11-01	12.8	135
Armillaria mellea	Honey mushroom	2013-11-01	110.5	46
Armillaria mellea	Honey mushroom	2013-11-05	41.5	16
Vaccinium oldhamii	Oldham blueberry, berry	2013-11-05	21.5	19
Armillaria mellea	Honey mushroom	2013-11-05	55.3	130
Pholiota squarrosa	Shaggy scalycap	2013-11-06	<10.6	99
Hypholoma sublateritium	Cinnamon cap	2013-11-06	271.1	33
Armillaria mellea	Honey mushroom	2013-11-06	<10.6	129
Hypholoma sublateritium	Cinnamon cap	2013-11-07	753.7	17
Viburnum dilatatum	Linden viburnum, berry	2013-11-08	<10.6	58
Pholiota squarrosa	Shaggy scalycap	2013-11-11	<10.6	112
Vaccinium oldhamii	Oldham blueberry, berry	2013-11-11	<10.6	11
Vaccinium oldhamii	Oldham blueberry, berry	2013-11-11	<10.6	11
Viburnum dilatatum	Linden viburnum, berry	2013-11-11	59.5	58
Armillaria mellea	Honey mushroom	2013-11-11	25.5	6
Hypholoma sublateritium	Cinnamon cap	2013-11-11	257.3	3
Viburnum dilatatum	Linden viburnum, berry	2013-11-12	31.9	99
Hypholoma sublateritium	Cinnamon cap	2013-11-12	79.8	148
Pholiota squarrosa	Shaggy scalycap	2013-11-13	54.2	69
Pholiota squarrosa	Shaggy scalycap	2013-11-13	30.8	19
Viburnum dilatatum	Linden viburnum, berry	2013-11-15	12.7	16
Pholiota microspora	Nameko	2013-11-19	238.3	155
Pholiota squarrosa	Shaggy scalycap	2013-11-19	<10.6	112
Pholiota squarrosa	Shaggy scalycap	2013-11-19	<10.6	112
Hypholoma sublateritium	Cinnamon cap	2013-11-21	488.4	156
Vaccinium oldhamii	Oldham blueberry, berry	2013-11-25	19.2	99
Artemisia indica var. maximowiczii	Japanese mugwort, shoots	2014-01-09	<10.7	79
Petasites japonicus (scape)	Japanese butterbur, scape	2014-03-28	<10.7	19
Petasites japonicus (scape)	Japanese butterbur, scape	2014-04-07	<10.7	129
Petasites japonicus (scape)	Japanese butterbur, scape	2014-04-07	<10.7	34
Petasites japonicus (scape)	Japanese butterbur, scape	2014-04-08	42.9	69
Petasites japonicus (scape)	Japanese butterbur, scape	2014-04-10	138.5	75
Petasites japonicus (scape)	Japanese butterbur, scape	2014-04-10	16.1	99
Petasites japonicus (scape)	Japanese butterbur, scape	2014-04-10	18.2	142
Petasites japonicus (scape)	Japanese butterbur, scape	2014-04-10	22.5	1
Petasites japonicus (scape)	Japanese butterbur, scape	2014-04-10	42.9	29
Petasites japonicus (scape)	Japanese butterbur, scape	2014-04-11	59	154
Petasites japonicus (scape)	Japanese butterbur, scape	2014-04-15	11.8	18
Artemisia indica var. maximowiczii	Japanese mugwort, shoots	2014-04-16	<10.7	69
Petasites japonicus (scape)	Japanese butterbur, scape	2014-04-18	65.5	11
Artemisia indica var. maximowiczii	Japanese mugwort, shoots	2014-04-18	<10.7	86
Artemisia indica var. maximowiczii	Japanese mugwort, shoots	2014-04-18	15	69
Artemisia indica var. maximowiczii	Japanese mugwort, shoots	2014-04-19	10.7	69
Petasites japonicus (scape)	Japanese butterbur, scape	2014-04-22	33.3	66
Artemisia indica var. maximowiczii	Japanese mugwort, shoots	2014-04-24	<10.7	8
Artemisia indica var. maximowiczii	Japanese mugwort, shoots	2014-04-25	<10.7	99
Petasites japonicus (scape)	Japanese butterbur, scape	2014-04-26	20.4	43
Aralia elata	Taranome Japanese angelica-tree, shoots	2014-04-26	1276.5	130
Aralia elata	Taranome Japanese angelica-tree, shoots	2014-04-26	<10.7	155
Matteuccia struthiopteris	Ostrich fern, shoot	2014-04-28	<10.7	79
Aralia cordata	Japanese spikenard, shoots	2014-04-28	<10.7	42
Artemisia indica var. maximowiczii	Japanese mugwort, shoots	2014-04-30	9.7	99
Phyllostachys heterocycla, P. bambusoides, P. nigra var. henonis	Bamboo shoots, shoot	2014-04-30	8.6	79
Pteridium aquilinum	Western bracken fern, shoot	2014-04-30	<10.7	55
Pteridium aquilinum	Western bracken fern, shoot	2014-04-30	134.3	15
Pteridium aquilinum	Western bracken fern, shoot	2014-04-30	73.1	75
Matteuccia struthiopteris	Ostrich fern, shoot	2014-04-30	251.5	69
Aralia elata	Taranome Japanese angelica-tree, shoots	2014-04-30	275.1	147
Osmunda japonica	Asian royal fern, shoot	2014-04-30	125.7	54
Osmunda japonica	Asian royal fern, shoot	2014-05-01	612.6	69
Phyllostachys heterocycla, P. bambusoides, P. nigra var. henonis	Bamboo shoots, shoot	2014-05-01	71.3	12
Pteridium aquilinum	Western bracken fern, shoot	2014-05-01	13.3	12
Matteuccia struthiopteris	Ostrich fern, shoot	2014-05-01	50.5	43
Pteridium aquilinum	Western bracken fern, shoot	2014-05-02	11.8	69
Matteuccia struthiopteris	Ostrich fern, shoot	2014-05-02	9.7	99
Matteuccia struthiopteris	Ostrich fern, shoot	2014-05-02	<10.7	155
Aralia elata	Taranome Japanese angelica-tree, shoots	2014-05-02	39.8	51
Aralia elata	Taranome Japanese angelica-tree, shoots	2014-05-02	<10.7	68
Pteridium aquilinum	Western bracken fern, shoot	2014-05-02	<10.7	72
Aralia cordata	Japanese spikenard, shoots	2014-05-02	123.6	12
Petasites japonicus (leaf stalk)	Japanese butterbur, leaf stalk	2014-05-02	80.6	12
Pteridium aquilinum	Western bracken fern, shoot	2014-05-02	64.5	12
Phyllostachys heterocycla, P. bambusoides, P. nigra var. henonis	Bamboo shoots, shoot	2014-05-02	30.1	12
Pteridium aquilinum	Western bracken fern, shoot	2014-05-02	139.7	95
Aralia elata	Taranome Japanese angelica-tree, shoots	2014-05-02	124.7	95
Pteridium aquilinum	Western bracken fern, shoot	2014-05-02	<10.7	17
Matteuccia struthiopteris	Ostrich fern, shoot	2014-05-02	<10.7	55
Pteridium aquilinum	Western bracken fern, shoot	2014-05-02	<10.7	69
Matteuccia struthiopteris	Ostrich fern, shoot	2014-05-02	<10.7	1
Pteridium aquilinum	Western bracken fern, shoot	2014-05-02	<10.7	43
Pteridium aquilinum	Western bracken fern, shoot	2014-05-02	65.6	37
Pteridium aquilinum	Western bracken fern, shoot	2014-05-02	26.9	110
Aralia elata	Taranome Japanese angelica-tree, shoots	2014-05-07	179.6	130
Phyllostachys heterocycla, P. bambusoides, P. nigra var. henonis	Bamboo shoots, shoot	2014-05-07	129	11
Aralia cordata	Japanese spikenard, shoots	2014-05-07	<10.8	11
Petasites japonicus (leaf stalk)	Japanese butterbur, leaf stalk	2014-05-07	<10.8	11
Pteridium aquilinum	Western bracken fern, shoot	2014-05-07	10.8	79
Pteridium aquilinum	Western bracken fern, shoot	2014-05-07	<10.8	99
Matteuccia struthiopteris	Ostrich fern, shoot	2014-05-07	92.5	12
Pteridium aquilinum	Western bracken fern, shoot	2014-05-07	<10.8	86
Aralia elata	Taranome Japanese angelica-tree, shoots	2014-05-07	<10.8	86
Pteridium aquilinum	Western bracken fern, shoot	2014-05-07	<10.8	56
Pteridium aquilinum	Western bracken fern, shoot	2014-05-07	<10.8	69
Osmunda japonica	Asian royal fern, shoot	2014-05-07	<10.8	69
Pteridium aquilinum	Western bracken fern, shoot	2014-05-07	12.9	69
Aralia elata	Taranome Japanese angelica-tree, shoots	2014-05-07	476.3	69
Pteridium aquilinum	Western bracken fern, shoot	2014-05-07	62.4	29
Matteuccia struthiopteris	Ostrich fern, shoot	2014-05-07	117.2	29
Aralia elata	Taranome Japanese angelica-tree, shoots	2014-05-07	354.8	29
Phyllostachys heterocycla, P. bambusoides, P. nigra var. henonis	Bamboo shoots, shoot	2014-05-07	<10.8	69
Osmunda japonica	Asian royal fern, shoot	2014-05-07	552.7	16
Pteridium aquilinum	Western bracken fern, shoot	2014-05-07	55.9	16
Aralia elata	Taranome Japanese angelica-tree, shoots	2014-05-07	51.6	16
Pteridium aquilinum	Western bracken fern, shoot	2014-05-07	11.8	2
Pteridium aquilinum	Western bracken fern, shoot	2014-05-07	<10.8	146
Artemisia indica var. maximowiczii	Japanese mugwort, shoots	2014-05-07	11.8	154
Aralia cordata	Japanese spikenard, shoots	2014-05-07	<10.8	154
Aralia elata	Taranome Japanese angelica-tree, shoots	2014-05-07	68.8	1
Petasites japonicus (leaf stalk)	Japanese butterbur, leaf stalk	2014-05-07	<10.8	72
Osmunda japonica	Asian royal fern, shoot	2014-05-07	137.6	110
Matteuccia struthiopteris	Ostrich fern, shoot	2014-05-07	11.9	79
Petasites japonicus (leaf stalk)	Japanese butterbur, leaf stalk	2014-05-07	<10.8	79
Aralia cordata	Japanese spikenard, shoots	2014-05-08	137.6	15
Aralia elata	Taranome Japanese angelica-tree, shoots	2014-05-08	1339.8	15
Pteridium aquilinum	Western bracken fern, shoot	2014-05-08	<10.8	15
Phyllostachys heterocycla, P. bambusoides, P. nigra var. henonis	Bamboo shoots, shoot	2014-05-08	102.2	15
Pteridium aquilinum	Western bracken fern, shoot	2014-05-08	27.4	43
Aralia cordata	Japanese spikenard, shoots	2014-05-08	27.7	43
Petasites japonicus (leaf stalk)	Japanese butterbur, leaf stalk	2014-05-08	<10.8	43
Parasenecio delphiniifolius	Momijigasa, shoot	2014-05-08	<10.8	130
Eleutherococcus sciadophylloides	Koshiabura, shoot	2014-05-08	20.9	130
Aralia cordata	Japanese spikenard, shoots	2014-05-08	11.2	152
Pteridium aquilinum	Western bracken fern, shoot	2014-05-08	60.2	152
Osmunda japonica	Asian royal fern, shoot	2014-05-08	12.9	152
Pteridium aquilinum	Western bracken fern, shoot	2014-05-08	254.8	152
Osmunda japonica	Asian royal fern, shoot	2014-05-08	108.6	152
Pteridium aquilinum	Western bracken fern, shoot	2014-05-08	<10.8	80
Phyllostachys heterocycla, P. bambusoides, P. nigra var. henonis	Bamboo shoots, shoot	2014-05-08	67.7	86
Pteridium aquilinum	Western bracken fern, shoot	2014-05-08	35.3	15
Aralia elata	Taranome Japanese angelica-tree, shoots	2014-05-08	<10.8	69
Osmunda japonica	Asian royal fern, shoot	2014-05-08	757	148
Pteridium aquilinum	Western bracken fern, shoot	2014-05-08	297.9	148
Matteuccia struthiopteris	Ostrich fern, shoot	2014-05-08	<10.8	134
Osmunda japonica	Asian royal fern, shoot	2014-05-08	77.4	69
Pteridium aquilinum	Western bracken fern, shoot	2014-05-08	52.7	69
Aralia elata	Taranome Japanese angelica-tree, shoots	2014-05-08	131.2	69
Pteridium aquilinum	Western bracken fern, shoot	2014-05-08	<10.8	69
Osmunda japonica	Asian royal fern, shoot	2014-05-08	669.9	69
Aralia cordata	Japanese spikenard, shoots	2014-05-08	9.7	154
Eleutherococcus sciadophylloides	Koshiabura, shoot	2014-05-08	2568.9	69
Petasites japonicus (leaf stalk)	Japanese butterbur, leaf stalk	2014-05-08	<10.8	18
Pteridium aquilinum	Western bracken fern, shoot	2014-05-08	<10.8	79
Matteuccia struthiopteris	Ostrich fern, shoot	2014-05-08	21.5	36
Matteuccia struthiopteris	Ostrich fern, shoot	2014-05-08	<10.8	129
Phyllostachys heterocycla, P. bambusoides, P. nigra var. henonis	Bamboo shoots, shoot	2014-05-08	9.7	129
Aralia cordata	Japanese spikenard, shoots	2014-05-08	26.9	12
Petasites japonicus (leaf stalk)	Japanese butterbur, leaf stalk	2014-05-08	<10.8	36
Eleutherococcus sciadophylloides	Koshiabura, shoot	2014-05-08	1849.5	51
Petasites japonicus (leaf stalk)	Japanese butterbur, leaf stalk	2014-05-09	<10.8	10
Aralia cordata	Japanese spikenard, shoots	2014-05-09	<10.8	69
Aralia elata	Taranome Japanese angelica-tree, shoots	2014-05-09	<10.8	69
Pteridium aquilinum	Western bracken fern, shoot	2014-05-09	43	69
Artemisia indica var. maximowiczii	Japanese mugwort, shoots	2014-05-09	<10.8	154
Pteridium aquilinum	Western bracken fern, shoot	2014-05-09	29	3
Aralia cordata	Japanese spikenard, shoots	2014-05-09	<10.8	66
Aralia cordata	Japanese spikenard, shoots	2014-05-09	<10.8	129
Pteridium aquilinum	Western bracken fern, shoot	2014-05-09	11.8	129
Pteridium aquilinum	Western bracken fern, shoot	2014-05-09	20.4	95
Parasenecio delphiniifolius	Momijigasa, shoot	2014-05-09	10.8	86
Aralia cordata	Japanese spikenard, shoots	2014-05-09	<10.8	86
Pteridium aquilinum	Western bracken fern, shoot	2014-05-09	<10.8	2
Eleutherococcus sciadophylloides	Koshiabura, shoot	2014-05-09	325.8	8
Matteuccia struthiopteris	Ostrich fern, shoot	2014-05-09	30.1	43
Osmunda japonica	Asian royal fern, shoot	2014-05-09	166.7	43
Aralia cordata	Japanese spikenard, shoots	2014-05-10	110.8	19
Pteridium aquilinum	Western bracken fern, shoot	2014-05-10	121.5	156
Aralia elata	Taranome Japanese angelica-tree, shoots	2014-05-10	<10.8	79
Aralia cordata	Japanese spikenard, shoots	2014-05-10	81.7	43
Pteridium aquilinum	Western bracken fern, shoot	2014-05-10	11.8	43
Aralia cordata	Japanese spikenard, shoots	2014-05-10	<10.8	19
Aralia cordata	Japanese spikenard, shoots	2014-05-10	<10.8	69
Aralia cordata	Japanese spikenard, shoots	2014-05-10	<10.8	69
Aralia cordata	Japanese spikenard, shoots	2014-05-10	<10.8	69
Aralia elata	Taranome Japanese angelica-tree, shoots	2014-05-10	71.3	97
Aralia cordata	Japanese spikenard, shoots	2014-05-10	<10.8	97
Aralia cordata	Japanese spikenard, shoots	2014-05-10	<10.8	97
Aralia cordata	Japanese spikenard, shoots	2014-05-12	<10.8	155
Pteridium aquilinum	Western bracken fern, shoot	2014-05-12	<10.8	146
Matteuccia struthiopteris	Ostrich fern, shoot	2014-05-12	<10.8	155
Pteridium aquilinum	Western bracken fern, shoot	2014-05-12	<10.8	146
Pteridium aquilinum	Western bracken fern, shoot	2014-05-12	45.2	79
Pteridium aquilinum	Western bracken fern, shoot	2014-05-12	92.2	64
Osmunda japonica	Asian royal fern, shoot	2014-05-12	894.9	64
Osmunda japonica	Asian royal fern, shoot	2014-05-12	729.2	64
Pteridium aquilinum	Western bracken fern, shoot	2014-05-12	<10.8	11
Artemisia indica var. maximowiczii	Japanese mugwort, shoots	2014-05-12	<10.8	43
Aralia cordata	Japanese spikenard, shoots	2014-05-12	<10.8	152
Aralia cordata	Japanese spikenard, shoots	2014-05-12	19.4	63
Parasenecio delphiniifolius	Momijigasa, shoot	2014-05-12	64	130
Parasenecio delphiniifolius	Momijigasa, shoot	2014-05-12	130.1	43
Parasenecio delphiniifolius	Momijigasa, shoot	2014-05-12	32.3	69
Pteridium aquilinum	Western bracken fern, shoot	2014-05-12	<10.8	147
Eleutherococcus sciadophylloides	Koshiabura, shoot	2014-05-13	611	30
Aralia cordata	Japanese spikenard, shoots	2014-05-13	<10.8	155
Pteridium aquilinum	Western bracken fern, shoot	2014-05-13	<10.8	18
Aralia elata	Taranome Japanese angelica-tree, shoots	2014-05-13	69.9	18
Eleutherococcus sciadophylloides	Koshiabura, shoot	2014-05-13	315.2	18
Petasites japonicus (leaf stalk)	Japanese butterbur, leaf stalk	2014-05-13	<10.8	69
Pteridium aquilinum	Western bracken fern, shoot	2014-05-13	<10.8	115
Eleutherococcus sciadophylloides	Koshiabura, shoot	2014-05-13	5150.1	156
Phyllostachys heterocycla, P. bambusoides, P. nigra var. henonis	Bamboo shoots, shoot	2014-05-13	<10.8	19
Petasites japonicus (leaf stalk)	Japanese butterbur, leaf stalk	2014-05-13	<10.8	69
Phyllostachys heterocycla, P. bambusoides, P. nigra var. henonis	Bamboo shoots, shoot	2014-05-13	12.9	69
Pteridium aquilinum	Western bracken fern, shoot	2014-05-13	<10.8	147
Synurus pungens	Oyamabokuchi, shoot	2014-05-14	15.1	134
Artemisia indica var. maximowiczii	Japanese mugwort, shoots	2014-05-14	12.9	134
Petasites japonicus (leaf stalk)	Japanese butterbur, leaf stalk	2014-05-14	<10.8	134
Pteridium aquilinum	Western bracken fern, shoot	2014-05-14	16.1	91
Matteuccia struthiopteris	Ostrich fern, shoot	2014-05-14	<10.8	155
Pteridium aquilinum	Western bracken fern, shoot	2014-05-14	<10.8	58
Aralia cordata	Japanese spikenard, shoots	2014-05-14	<10.8	18
Osmunda japonica	Asian royal fern, shoot	2014-05-14	170	146
Artemisia indica var. maximowiczii	Japanese mugwort, shoots	2014-05-14	20.4	69
Aralia elata	Taranome Japanese angelica-tree, shoots	2014-05-14	47.3	78
Pteridium aquilinum	Western bracken fern, shoot	2014-05-14	8.6	78
Aralia cordata	Japanese spikenard, shoots	2014-05-14	<10.8	19
Petasites japonicus (leaf stalk)	Japanese butterbur, leaf stalk	2014-05-14	<10.8	19
Aralia cordata	Japanese spikenard, shoots	2014-05-14	<10.8	130
Pteridium aquilinum	Western bracken fern, shoot	2014-05-14	<10.8	130
Pteridium aquilinum	Western bracken fern, shoot	2014-05-14	15.1	12
Aralia cordata	Japanese spikenard, shoots	2014-05-14	<10.8	108
Osmunda japonica	Asian royal fern, shoot	2014-05-14	2483.8	69
Pteridium aquilinum	Western bracken fern, shoot	2014-05-14	101.1	29
Petasites japonicus (leaf stalk)	Japanese butterbur, leaf stalk	2014-05-14	<10.8	102
Aralia cordata	Japanese spikenard, shoots	2014-05-14	<10.8	148
Pteridium aquilinum	Western bracken fern, shoot	2014-05-14	<10.8	148
Osmunda japonica	Asian royal fern, shoot	2014-05-14	1174.7	148
Pteridium aquilinum	Western bracken fern, shoot	2014-05-14	370	148
Petasites japonicus (leaf stalk)	Japanese butterbur, leaf stalk	2014-05-14	10.8	79
Aralia cordata	Japanese spikenard, shoots	2014-05-15	<10.8	2
Aralia cordata	Japanese spikenard, shoots	2014-05-15	<10.8	91
Pteridium aquilinum	Western bracken fern, shoot	2014-05-15	19.4	58
Osmunda japonica	Asian royal fern, shoot	2014-05-15	365.8	69
Pteridium aquilinum	Western bracken fern, shoot	2014-05-15	<10.8	147
Aralia cordata	Japanese spikenard, shoots	2014-05-15	<10.8	129
Phyllostachys heterocycla, P. bambusoides, P. nigra var. henonis	Bamboo shoots, shoot	2014-05-15	<10.8	129
Aralia cordata	Japanese spikenard, shoots	2014-05-15	<10.8	95
Aralia cordata	Japanese spikenard, shoots	2014-05-15	79.4	130
Aralia cordata	Japanese spikenard, shoots	2014-05-15	<10.8	19
Aralia cordata	Japanese spikenard, shoots	2014-05-15	<10.8	19
Pteridium aquilinum	Western bracken fern, shoot	2014-05-15	<10.8	11
Pteridium aquilinum	Western bracken fern, shoot	2014-05-15	<10.8	8
Aralia cordata	Japanese spikenard, shoots	2014-05-15	<10.8	31
Pteridium aquilinum	Western bracken fern, shoot	2014-05-15	459.4	19
Pteridium aquilinum	Western bracken fern, shoot	2014-05-15	636.9	19
Aralia elata	Taranome Japanese angelica-tree, shoots	2014-05-15	234.5	19
Petasites japonicus (leaf stalk)	Japanese butterbur, leaf stalk	2014-05-15	<10.8	19
Parasenecio delphiniifolius	Momijigasa, shoot	2014-05-15	<10.8	86
Aralia cordata	Japanese spikenard, shoots	2014-05-15	25.8	19
Parasenecio delphiniifolius	Momijigasa, shoot	2014-05-15	17.2	156
Aralia elata	Taranome Japanese angelica-tree, shoots	2014-05-15	12.9	147
Phyllostachys heterocycla, P. bambusoides, P. nigra var. henonis	Bamboo shoots, shoot	2014-05-15	8.6	69
Pteridium aquilinum	Western bracken fern, shoot	2014-05-15	22.6	69
Parasenecio delphiniifolius	Momijigasa, shoot	2014-05-16	59.2	112
Petasites japonicus (leaf stalk)	Japanese butterbur, leaf stalk	2014-05-16	<10.8	69
Aralia cordata	Japanese spikenard, shoots	2014-05-16	28	112
Parasenecio delphiniifolius	Momijigasa, shoot	2014-05-16	68.9	130
Parasenecio delphiniifolius	Momijigasa, shoot	2014-05-16	12.9	79
Petasites japonicus (leaf stalk)	Japanese butterbur, leaf stalk	2014-05-16	<10.8	79
Aralia cordata	Japanese spikenard, shoots	2014-05-16	<10.8	79
Aralia cordata	Japanese spikenard, shoots	2014-05-16	<10.8	102
Aralia cordata	Japanese spikenard, shoots	2014-05-16	<10.8	55
Petasites japonicus (leaf stalk)	Japanese butterbur, leaf stalk	2014-05-16	<10.8	55
Eleutherococcus sciadophylloides	Koshiabura, shoot	2014-05-16	10.8	67
Pteridium aquilinum	Western bracken fern, shoot	2014-05-16	<10.8	69
Petasites japonicus (leaf stalk)	Japanese butterbur, leaf stalk	2014-05-16	<10.8	102
Pteridium aquilinum	Western bracken fern, shoot	2014-05-16	482	148
Pteridium aquilinum	Western bracken fern, shoot	2014-05-16	<10.8	69
Phyllostachys heterocycla, P. bambusoides, P. nigra var. henonis	Bamboo shoots, shoot	2014-05-16	<10.8	6
Pteridium aquilinum	Western bracken fern, shoot	2014-05-16	<10.8	6
Osmunda japonica	Asian royal fern, shoot	2014-05-16	536.8	6
Parasenecio delphiniifolius	Momijigasa, shoot	2014-05-16	<10.8	58
Pteridium aquilinum	Western bracken fern, shoot	2014-05-17	453	66
Osmunda japonica	Asian royal fern, shoot	2014-05-17	42	79
Osmunda japonica	Asian royal fern, shoot	2014-05-17	31.8	97
Osmunda japonica	Asian royal fern, shoot	2014-05-17	66.7	152
Pteridium aquilinum	Western bracken fern, shoot	2014-05-17	<10.8	95
Aralia cordata	Japanese spikenard, shoots	2014-05-17	<10.8	69
Aralia cordata	Japanese spikenard, shoots	2014-05-17	31.2	69
Aralia cordata	Japanese spikenard, shoots	2014-05-17	<10.8	69
Parasenecio delphiniifolius	Momijigasa, shoot	2014-05-17	17.2	112
Aralia cordata	Japanese spikenard, shoots	2014-05-17	<10.8	2
Pteridium aquilinum	Western bracken fern, shoot	2014-05-17	18.3	2
Aralia cordata	Japanese spikenard, shoots	2014-05-19	34.4	16
Osmunda japonica	Asian royal fern, shoot	2014-05-19	392.8	132
Parasenecio delphiniifolius	Momijigasa, shoot	2014-05-19	15.1	16
Pteridium aquilinum	Western bracken fern, shoot	2014-05-19	20.4	16
Petasites japonicus (leaf stalk)	Japanese butterbur, leaf stalk	2014-05-19	15.1	69
Parasenecio delphiniifolius	Momijigasa, shoot	2014-05-19	30.1	148
Pteridium aquilinum	Western bracken fern, shoot	2014-05-19	10.8	69
Pteridium aquilinum	Western bracken fern, shoot	2014-05-19	26.9	69
Aralia cordata	Japanese spikenard, shoots	2014-05-19	22.6	5
Pteridium aquilinum	Western bracken fern, shoot	2014-05-19	23.7	18
Pteridium aquilinum	Western bracken fern, shoot	2014-05-19	39.8	34
Pteridium aquilinum	Western bracken fern, shoot	2014-05-19	<10.8	97
Aralia cordata	Japanese spikenard, shoots	2014-05-19	<10.8	43
Petasites japonicus (leaf stalk)	Japanese butterbur, leaf stalk	2014-05-19	17.2	43
Pteridium aquilinum	Western bracken fern, shoot	2014-05-19	115.1	43
Parasenecio delphiniifolius	Momijigasa, shoot	2014-05-19	29.1	43
Matteuccia struthiopteris	Ostrich fern, shoot	2014-05-19	10.8	31
Pteridium aquilinum	Western bracken fern, shoot	2014-05-19	141	19
Parasenecio delphiniifolius	Momijigasa, shoot	2014-05-19	79.6	148
Parasenecio delphiniifolius	Momijigasa, shoot	2014-05-19	38.7	69
Aralia cordata	Japanese spikenard, shoots	2014-05-19	<10.8	54
Aralia cordata	Japanese spikenard, shoots	2014-05-19	10.8	69
Petasites japonicus (leaf stalk)	Japanese butterbur, leaf stalk	2014-05-19	<10.8	69
Pteridium aquilinum	Western bracken fern, shoot	2014-05-19	9.7	156
Petasites japonicus (leaf stalk)	Japanese butterbur, leaf stalk	2014-05-20	<10.8	129
Aralia cordata	Japanese spikenard, shoots	2014-05-20	10.8	129
Aralia cordata	Japanese spikenard, shoots	2014-05-20	<10.8	24
Petasites japonicus (leaf stalk)	Japanese butterbur, leaf stalk	2014-05-20	<10.8	124
Petasites japonicus (leaf stalk)	Japanese butterbur, leaf stalk	2014-05-20	<10.8	124
Parasenecio delphiniifolius	Momijigasa, shoot	2014-05-20	<10.8	11
Osmunda japonica	Asian royal fern, shoot	2014-05-20	<10.8	11
Aralia cordata	Japanese spikenard, shoots	2014-05-20	<10.8	72
Aralia cordata	Japanese spikenard, shoots	2014-05-20	<10.8	129
Phyllostachys heterocycla, P. bambusoides, P. nigra var. henonis	Bamboo shoots, shoot	2014-05-20	264.7	43
Pteridium aquilinum	Western bracken fern, shoot	2014-05-20	52.7	95
Aralia cordata	Japanese spikenard, shoots	2014-05-20	10.8	69
Parasenecio delphiniifolius	Momijigasa, shoot	2014-05-20	<10.8	69
Pteridium aquilinum	Western bracken fern, shoot	2014-05-20	12.9	96
Phyllostachys heterocycla, P. bambusoides, P. nigra var. henonis	Bamboo shoots, shoot	2014-05-21	8.6	99
Aralia cordata	Japanese spikenard, shoots	2014-05-21	<10.8	137
Pteridium aquilinum	Western bracken fern, shoot	2014-05-21	18.3	129
Pteridium aquilinum	Western bracken fern, shoot	2014-05-21	<10.8	56
Petasites japonicus (leaf stalk)	Japanese butterbur, leaf stalk	2014-05-21	<10.8	134
Phyllostachys heterocycla, P. bambusoides, P. nigra var. henonis	Bamboo shoots, shoot	2014-05-21	17.2	69
Aralia cordata	Japanese spikenard, shoots	2014-05-21	<10.8	102
Petasites japonicus (leaf stalk)	Japanese butterbur, leaf stalk	2014-05-22	18.3	18
Pteridium aquilinum	Western bracken fern, shoot	2014-05-22	263.7	30
Petasites japonicus (leaf stalk)	Japanese butterbur, leaf stalk	2014-05-22	7.5	126
Matteuccia struthiopteris	Ostrich fern, shoot	2014-05-22	<10.8	19
Pteridium aquilinum	Western bracken fern, shoot	2014-05-22	158.2	69
Aralia cordata	Japanese spikenard, shoots	2014-05-23	<10.8	18
Petasites japonicus (leaf stalk)	Japanese butterbur, leaf stalk	2014-05-23	<10.8	16
Petasites japonicus (leaf stalk)	Japanese butterbur, leaf stalk	2014-05-23	<10.8	154
Pteridium aquilinum	Western bracken fern, shoot	2014-05-23	<10.8	91
Petasites japonicus (leaf stalk)	Japanese butterbur, leaf stalk	2014-05-23	<10.8	18
Aralia cordata	Japanese spikenard, shoots	2014-05-23	<10.8	58
Pteridium aquilinum	Western bracken fern, shoot	2014-05-23	44.1	99
Petasites japonicus (leaf stalk)	Japanese butterbur, leaf stalk	2014-05-23	<10.8	155
Pteridium aquilinum	Western bracken fern, shoot	2014-05-23	113	58
Pteridium aquilinum	Western bracken fern, shoot	2014-05-23	<10.8	79
Phyllostachys heterocycla, P. bambusoides, P. nigra var. henonis	Bamboo shoots, shoot	2014-05-23	14	129
Aralia cordata	Japanese spikenard, shoots	2014-05-23	<10.8	129
Pteridium aquilinum	Western bracken fern, shoot	2014-05-23	<10.8	99
Petasites japonicus (leaf stalk)	Japanese butterbur, leaf stalk	2014-05-23	<10.8	99
Petasites japonicus (leaf stalk)	Japanese butterbur, leaf stalk	2014-05-23	<10.8	15
Pteridium aquilinum	Western bracken fern, shoot	2014-05-23	<10.8	8
Petasites japonicus (leaf stalk)	Japanese butterbur, leaf stalk	2014-05-23	<10.8	147
Pteridium aquilinum	Western bracken fern, shoot	2014-05-23	<10.8	147
Petasites japonicus (leaf stalk)	Japanese butterbur, leaf stalk	2014-05-23	<10.8	69
Petasites japonicus (leaf stalk)	Japanese butterbur, leaf stalk	2014-05-23	<10.8	69
Aralia cordata	Japanese spikenard, shoots	2014-05-23	<10.8	148
Aralia cordata	Japanese spikenard, shoots	2014-05-24	<10.8	58
Pteridium aquilinum	Western bracken fern, shoot	2014-05-24	8.6	58
Aralia cordata	Japanese spikenard, shoots	2014-05-24	8.6	58
Petasites japonicus (leaf stalk)	Japanese butterbur, leaf stalk	2014-05-24	<10.8	69
Phyllostachys heterocycla, P. bambusoides, P. nigra var. henonis	Bamboo shoots, shoot	2014-05-24	26.9	69
Petasites japonicus (leaf stalk)	Japanese butterbur, leaf stalk	2014-05-24	<10.8	18
Aralia cordata	Japanese spikenard, shoots	2014-05-24	11.8	18
Pteridium aquilinum	Western bracken fern, shoot	2014-05-24	<10.8	44
Aralia cordata	Japanese spikenard, shoots	2014-05-24	<10.8	67
Pteridium aquilinum	Western bracken fern, shoot	2014-05-24	<10.8	67
Aralia cordata	Japanese spikenard, shoots	2014-05-24	<10.8	16
Aralia cordata	Japanese spikenard, shoots	2014-05-24	<10.8	79
Pteridium aquilinum	Western bracken fern, shoot	2014-05-24	50.6	69
Aralia cordata	Japanese spikenard, shoots	2014-05-26	7.5	69
Petasites japonicus (leaf stalk)	Japanese butterbur, leaf stalk	2014-05-26	15.1	18
Petasites japonicus (leaf stalk)	Japanese butterbur, leaf stalk	2014-05-26	9.7	69
Pteridium aquilinum	Western bracken fern, shoot	2014-05-26	<10.8	112
Aralia cordata	Japanese spikenard, shoots	2014-05-26	<10.8	112
Aralia cordata	Japanese spikenard, shoots	2014-05-26	21.5	155
Aralia cordata	Japanese spikenard, shoots	2014-05-26	<10.8	99
Petasites japonicus (leaf stalk)	Japanese butterbur, leaf stalk	2014-05-26	<10.8	16
Aralia cordata	Japanese spikenard, shoots	2014-05-26	<10.8	157
Pteridium aquilinum	Western bracken fern, shoot	2014-05-26	<10.8	157
Petasites japonicus (leaf stalk)	Japanese butterbur, leaf stalk	2014-05-26	<10.8	129
Petasites japonicus (leaf stalk)	Japanese butterbur, leaf stalk	2014-05-26	<10.8	43
Aralia cordata	Japanese spikenard, shoots	2014-05-26	<10.8	66
Petasites japonicus (leaf stalk)	Japanese butterbur, leaf stalk	2014-05-26	<10.8	56
Pholiota microspora	Nameko	2014-05-26	<10.8	126
Pteridium aquilinum	Western bracken fern, shoot	2014-05-26	10.8	95
Phyllostachys heterocycla, P. bambusoides, P. nigra var. henonis	Bamboo shoots, shoot	2014-05-27	9.7	18
Aralia cordata	Japanese spikenard, shoots	2014-05-27	<10.8	66
Aralia cordata	Japanese spikenard, shoots	2014-05-27	<10.8	66
Petasites japonicus (leaf stalk)	Japanese butterbur, leaf stalk	2014-05-27	<10.8	115
Pteridium aquilinum	Western bracken fern, shoot	2014-05-27	<10.8	115
Aralia cordata	Japanese spikenard, shoots	2014-05-27	9.7	91
Petasites japonicus (leaf stalk)	Japanese butterbur, leaf stalk	2014-05-27	9.7	147
Aralia cordata	Japanese spikenard, shoots	2014-05-27	12.9	91
Petasites japonicus (leaf stalk)	Japanese butterbur, leaf stalk	2014-05-27	<10.8	91
Petasites japonicus (leaf stalk)	Japanese butterbur, leaf stalk	2014-05-27	<10.8	91
Petasites japonicus (leaf stalk)	Japanese butterbur, leaf stalk	2014-05-27	<10.8	152
Phyllostachys heterocycla, P. bambusoides, P. nigra var. henonis	Bamboo shoots, shoot	2014-05-28	31.2	91
Petasites japonicus (leaf stalk)	Japanese butterbur, leaf stalk	2014-05-28	<10.8	155
Pteridium aquilinum	Western bracken fern, shoot	2014-05-28	15.1	99
Aralia cordata	Japanese spikenard, shoots	2014-05-28	<10.8	155
Pteridium aquilinum	Western bracken fern, shoot	2014-05-28	9.7	99
Aralia cordata	Japanese spikenard, shoots	2014-05-28	16.1	99
Petasites japonicus (leaf stalk)	Japanese butterbur, leaf stalk	2014-05-28	<10.8	146
Phyllostachys heterocycla, P. bambusoides, P. nigra var. henonis	Bamboo shoots, shoot	2014-05-28	21.5	146
Aralia cordata	Japanese spikenard, shoots	2014-05-28	9.7	79
Matteuccia struthiopteris	Ostrich fern, shoot	2014-05-28	34.5	129
Pteridium aquilinum	Western bracken fern, shoot	2014-05-28	23.7	129
Lyophyllum decastes	Fried chicken mushroom	2014-05-28	<10.8	153
Pteridium aquilinum	Western bracken fern, shoot	2014-05-28	<10.8	138
Petasites japonicus (leaf stalk)	Japanese butterbur, leaf stalk	2014-05-28	<10.8	2
Aralia cordata	Japanese spikenard, shoots	2014-05-28	<10.8	2
Petasites japonicus (leaf stalk)	Japanese butterbur, leaf stalk	2014-05-29	<10.8	99
Pteridium aquilinum	Western bracken fern, shoot	2014-05-29	<10.8	99
Petasites japonicus (leaf stalk)	Japanese butterbur, leaf stalk	2014-05-29	<10.8	18
Aralia cordata	Japanese spikenard, shoots	2014-05-29	<10.8	18
Aralia cordata	Japanese spikenard, shoots	2014-05-29	<10.8	155
Pteridium aquilinum	Western bracken fern, shoot	2014-05-29	<10.8	58
Petasites japonicus (leaf stalk)	Japanese butterbur, leaf stalk	2014-05-29	<10.8	69
Aralia cordata	Japanese spikenard, shoots	2014-05-29	<10.8	91
Pteridium aquilinum	Western bracken fern, shoot	2014-05-29	<10.8	91
Petasites japonicus (leaf stalk)	Japanese butterbur, leaf stalk	2014-05-29	<10.8	146
Petasites japonicus (leaf stalk)	Japanese butterbur, leaf stalk	2014-05-30	<10.8	96
Petasites japonicus (leaf stalk)	Japanese butterbur, leaf stalk	2014-05-30	<10.8	36
Armillaria mellea	Honey mushroom	2014-05-30	<10.8	112
Aralia cordata	Japanese spikenard, shoots	2014-05-30	<10.8	43
Petasites japonicus (leaf stalk)	Japanese butterbur, leaf stalk	2014-05-30	<10.8	69
Aralia cordata	Japanese spikenard, shoots	2014-05-30	<10.8	69
Petasites japonicus (leaf stalk)	Japanese butterbur, leaf stalk	2014-05-30	<10.8	69
Phyllostachys heterocycla, P. bambusoides, P. nigra var. henonis	Bamboo shoots, shoot	2014-05-30	12.9	69
Petasites japonicus (leaf stalk)	Japanese butterbur, leaf stalk	2014-05-30	<10.8	112
Petasites japonicus (leaf stalk)	Japanese butterbur, leaf stalk	2014-05-30	<10.8	5
Pteridium aquilinum	Western bracken fern, shoot	2014-05-30	24.8	30
Petasites japonicus (leaf stalk)	Japanese butterbur, leaf stalk	2014-05-30	<10.8	30
Aralia cordata	Japanese spikenard, shoots	2014-05-30	37.7	30
Phyllostachys heterocycla, P. bambusoides, P. nigra var. henonis	Bamboo shoots, shoot	2014-05-31	161.5	69
Petasites japonicus (leaf stalk)	Japanese butterbur, leaf stalk	2014-05-31	<10.8	43
Petasites japonicus (leaf stalk)	Japanese butterbur, leaf stalk	2014-05-31	79.7	43
Petasites japonicus (leaf stalk)	Japanese butterbur, leaf stalk	2014-05-31	<10.8	43
Petasites japonicus (leaf stalk)	Japanese butterbur, leaf stalk	2014-05-31	87.2	43
Aralia cordata	Japanese spikenard, shoots	2014-05-31	<10.8	148
Phyllostachys heterocycla, P. bambusoides, P. nigra var. henonis	Bamboo shoots, shoot	2014-06-02	17.2	72
Petasites japonicus (leaf stalk)	Japanese butterbur, leaf stalk	2014-06-02	<10.8	129
Petasites japonicus (leaf stalk)	Japanese butterbur, leaf stalk	2014-06-02	<10.8	123
Pteridium aquilinum	Western bracken fern, shoot	2014-06-02	54.9	80
Petasites japonicus (leaf stalk)	Japanese butterbur, leaf stalk	2014-06-02	<10.8	43
Petasites japonicus (leaf stalk)	Japanese butterbur, leaf stalk	2014-06-02	15.1	69
Petasites japonicus (leaf stalk)	Japanese butterbur, leaf stalk	2014-06-02	<10.8	137
Synurus pungens	Oyamabokuchi, shoot	2014-06-02	<10.8	126
Petasites japonicus (leaf stalk)	Japanese butterbur, leaf stalk	2014-06-02	<10.8	99
Petasites japonicus (leaf stalk)	Japanese butterbur, leaf stalk	2014-06-02	<10.8	18
Petasites japonicus (leaf stalk)	Japanese butterbur, leaf stalk	2014-06-02	<10.8	126
Phyllostachys heterocycla, P. bambusoides, P. nigra var. henonis	Bamboo shoots, shoot	2014-06-03	<10.8	79
Phyllostachys heterocycla, P. bambusoides, P. nigra var. henonis	Bamboo shoots, shoot	2014-06-03	18.3	112
Pteridium aquilinum	Western bracken fern, shoot	2014-06-03	19.4	108
Petasites japonicus (leaf stalk)	Japanese butterbur, leaf stalk	2014-06-03	15.1	148
Pteridium aquilinum	Western bracken fern, shoot	2014-06-03	<10.8	69
Petasites japonicus (leaf stalk)	Japanese butterbur, leaf stalk	2014-06-03	24.8	69
Petasites japonicus (leaf stalk)	Japanese butterbur, leaf stalk	2014-06-03	<10.8	6
Pteridium aquilinum	Western bracken fern, shoot	2014-06-03	<10.8	146
Petasites japonicus (leaf stalk)	Japanese butterbur, leaf stalk	2014-06-04	<10.8	69
Aralia cordata	Japanese spikenard, shoots	2014-06-04	<10.8	51
Aralia cordata	Japanese spikenard, shoots	2014-06-04	11.8	69
Petasites japonicus (leaf stalk)	Japanese butterbur, leaf stalk	2014-06-04	<10.8	69
Petasites japonicus (leaf stalk)	Japanese butterbur, leaf stalk	2014-06-04	<10.8	5
Petasites japonicus (leaf stalk)	Japanese butterbur, leaf stalk	2014-06-04	<10.8	18
Phyllostachys heterocycla, P. bambusoides, P. nigra var. henonis	Bamboo shoots, shoot	2014-06-04	<10.8	112
Petasites japonicus (leaf stalk)	Japanese butterbur, leaf stalk	2014-06-05	18.3	2
Petasites japonicus (leaf stalk)	Japanese butterbur, leaf stalk	2014-06-05	11.8	69
Pteridium aquilinum	Western bracken fern, shoot	2014-06-05	23.7	69
Petasites japonicus (leaf stalk)	Japanese butterbur, leaf stalk	2014-06-05	<10.8	69
Aralia cordata	Japanese spikenard, shoots	2014-06-05	12.9	156
Petasites japonicus (leaf stalk)	Japanese butterbur, leaf stalk	2014-06-05	10.8	132
Petasites japonicus (leaf stalk)	Japanese butterbur, leaf stalk	2014-06-05	12.9	2
Petasites japonicus (leaf stalk)	Japanese butterbur, leaf stalk	2014-06-05	24.8	20
Petasites japonicus (leaf stalk)	Japanese butterbur, leaf stalk	2014-06-05	10.8	2
Petasites japonicus (leaf stalk)	Japanese butterbur, leaf stalk	2014-06-06	<10.8	102
Aralia cordata	Japanese spikenard, shoots	2014-06-06	<10.8	69
Petasites japonicus (leaf stalk)	Japanese butterbur, leaf stalk	2014-06-06	18.3	29
Petasites japonicus (leaf stalk)	Japanese butterbur, leaf stalk	2014-06-06	<10.8	156
Pteridium aquilinum	Western bracken fern, shoot	2014-06-06	28	132
Petasites japonicus (leaf stalk)	Japanese butterbur, leaf stalk	2014-06-07	<10.8	129
Petasites japonicus (leaf stalk)	Japanese butterbur, leaf stalk	2014-06-09	<10.8	80
Petasites japonicus (leaf stalk)	Japanese butterbur, leaf stalk	2014-06-09	<10.8	69
Petasites japonicus (leaf stalk)	Japanese butterbur, leaf stalk	2014-06-09	<10.8	137
Aralia cordata	Japanese spikenard, shoots	2014-06-09	<10.8	112
Petasites japonicus (leaf stalk)	Japanese butterbur, leaf stalk	2014-06-09	<10.8	112
Aralia cordata	Japanese spikenard, shoots	2014-06-10	<10.8	19
Phyllostachys heterocycla, P. bambusoides, P. nigra var. henonis	Bamboo shoots, shoot	2014-06-10	<10.8	69
Phyllostachys heterocycla, P. bambusoides, P. nigra var. henonis	Bamboo shoots, shoot	2014-06-10	<10.8	20
Petasites japonicus (leaf stalk)	Japanese butterbur, leaf stalk	2014-06-10	<10.8	37
Petasites japonicus (leaf stalk)	Japanese butterbur, leaf stalk	2014-06-10	<10.8	34
Aralia cordata	Japanese spikenard, shoots	2014-06-10	<10.8	69
Petasites japonicus (leaf stalk)	Japanese butterbur, leaf stalk	2014-06-10	9.7	69
Pteridium aquilinum	Western bracken fern, shoot	2014-06-11	<10.8	110
Petasites japonicus (leaf stalk)	Japanese butterbur, leaf stalk	2014-06-11	<10.8	34
Petasites japonicus (leaf stalk)	Japanese butterbur, leaf stalk	2014-06-12	<10.8	110
Phyllostachys heterocycla, P. bambusoides, P. nigra var. henonis	Bamboo shoots, shoot	2014-06-12	<10.8	110
Petasites japonicus (leaf stalk)	Japanese butterbur, leaf stalk	2014-06-12	17.8	29
Petasites japonicus (leaf stalk)	Japanese butterbur, leaf stalk	2014-06-12	8.6	29
Petasites japonicus (leaf stalk)	Japanese butterbur, leaf stalk	2014-06-12	<10.8	29
Aralia cordata	Japanese spikenard, shoots	2014-06-12	17.2	29
Petasites japonicus (leaf stalk)	Japanese butterbur, leaf stalk	2014-06-12	<10.8	29
Aralia cordata	Japanese spikenard, shoots	2014-06-13	<10.8	105
Phyllostachys heterocycla, P. bambusoides, P. nigra var. henonis	Bamboo shoots, shoot	2014-06-13	87.3	142
Petasites japonicus (leaf stalk)	Japanese butterbur, leaf stalk	2014-06-13	<10.8	142
Petasites japonicus (leaf stalk)	Japanese butterbur, leaf stalk	2014-06-13	<10.8	110
Phyllostachys heterocycla, P. bambusoides, P. nigra var. henonis	Bamboo shoots, shoot	2014-06-13	<10.8	97
Synurus pungens	Oyamabokuchi, shoot	2014-06-13	<10.8	129
Parasenecio delphiniifolius	Momijigasa, shoot	2014-06-13	30	79
Petasites japonicus (leaf stalk)	Japanese butterbur, leaf stalk	2014-06-13	<10.8	2
Petasites japonicus (leaf stalk)	Japanese butterbur, leaf stalk	2014-06-13	10.8	2
Petasites japonicus (leaf stalk)	Japanese butterbur, leaf stalk	2014-06-13	<10.8	2
Pteridium aquilinum	Western bracken fern, shoot	2014-06-13	<10.8	79
Pteridium aquilinum	Western bracken fern, shoot	2014-06-13	<10.8	79
Petasites japonicus (leaf stalk)	Japanese butterbur, leaf stalk	2014-06-13	<10.8	99
Pteridium aquilinum	Western bracken fern, shoot	2014-06-13	<10.8	1
Petasites japonicus (leaf stalk)	Japanese butterbur, leaf stalk	2014-06-13	<10.8	7
Phyllostachys heterocycla, P. bambusoides, P. nigra var. henonis	Bamboo shoots, shoot	2014-06-14	11.6	110
Petasites japonicus (leaf stalk)	Japanese butterbur, leaf stalk	2014-06-14	<10.8	79
Pteridium aquilinum	Western bracken fern, shoot	2014-06-14	<10.8	11
Pteridium aquilinum	Western bracken fern, shoot	2014-06-14	34.5	79
Aralia cordata	Japanese spikenard, shoots	2014-06-14	<10.8	79
Petasites japonicus (leaf stalk)	Japanese butterbur, leaf stalk	2014-06-14	<10.8	79
Petasites japonicus (leaf stalk)	Japanese butterbur, leaf stalk	2014-06-14	10.8	110
Aralia cordata	Japanese spikenard, shoots	2014-06-14	<10.8	79
Phyllostachys heterocycla, P. bambusoides, P. nigra var. henonis	Bamboo shoots, shoot	2014-06-14	<10.8	129
Astraeus hygrometricus	Hygroscopic earthstar	2014-06-14	<10.8	155
Petasites japonicus (leaf stalk)	Japanese butterbur, leaf stalk	2014-06-14	<10.8	18
Petasites japonicus (leaf stalk)	Japanese butterbur, leaf stalk	2014-06-14	<10.8	16
Phyllostachys heterocycla, P. bambusoides, P. nigra var. henonis	Bamboo shoots, shoot	2014-06-16	<10.8	155
Phyllostachys heterocycla, P. bambusoides, P. nigra var. henonis	Bamboo shoots, shoot	2014-06-16	25.9	2
Phyllostachys heterocycla, P. bambusoides, P. nigra var. henonis	Bamboo shoots, shoot	2014-06-16	<10.8	24
Petasites japonicus (leaf stalk)	Japanese butterbur, leaf stalk	2014-06-16	<10.8	112
Pteridium aquilinum	Western bracken fern, shoot	2014-06-16	<10.8	110
Pteridium aquilinum	Western bracken fern, shoot	2014-06-16	<10.8	48
Aralia cordata	Japanese spikenard, shoots	2014-06-16	<10.8	112
Aralia cordata	Japanese spikenard, shoots	2014-06-16	<10.8	19
Petasites japonicus (leaf stalk)	Japanese butterbur, leaf stalk	2014-06-16	<10.8	69
Petasites japonicus (leaf stalk)	Japanese butterbur, leaf stalk	2014-06-17	<10.8	155
Petasites japonicus (leaf stalk)	Japanese butterbur, leaf stalk	2014-06-17	<10.8	155
Phyllostachys heterocycla, P. bambusoides, P. nigra var. henonis	Bamboo shoots, shoot	2014-06-17	<10.8	155
Petasites japonicus (leaf stalk)	Japanese butterbur, leaf stalk	2014-06-17	<10.8	137
Petasites japonicus (leaf stalk)	Japanese butterbur, leaf stalk	2014-06-17	38.8	152
Astraeus hygrometricus	Hygroscopic earthstar	2014-06-18	<10.8	99
Eleutherococcus sciadophylloides	Koshiabura, shoot	2014-06-18	<10.8	112
Petasites japonicus (leaf stalk)	Japanese butterbur, leaf stalk	2014-06-18	<10.8	96
Petasites japonicus (leaf stalk)	Japanese butterbur, leaf stalk	2014-06-19	<10.8	1
Pteridium aquilinum	Western bracken fern, shoot	2014-06-19	<10.8	1
Phyllostachys heterocycla, P. bambusoides, P. nigra var. henonis	Bamboo shoots, shoot	2014-06-19	35.6	154
Phyllostachys heterocycla, P. bambusoides, P. nigra var. henonis	Bamboo shoots, shoot	2014-06-20	24.8	2
Petasites japonicus (leaf stalk)	Japanese butterbur, leaf stalk	2014-06-20	<10.8	20
Pteridium aquilinum	Western bracken fern, shoot	2014-06-21	<10.8	79
Parasenecio delphiniifolius	Momijigasa, shoot	2014-06-23	9.7	110
Phyllostachys heterocycla, P. bambusoides, P. nigra var. henonis	Bamboo shoots, shoot	2014-06-23	42.1	16
Petasites japonicus (leaf stalk)	Japanese butterbur, leaf stalk	2014-06-23	<10.8	79
Synurus pungens	Oyamabokuchi, shoot	2014-06-23	116.5	16
Pteridium aquilinum	Western bracken fern, shoot	2014-06-23	<10.8	1
Astraeus hygrometricus	Hygroscopic earthstar	2014-06-24	14	129
Phyllostachys heterocycla, P. bambusoides, P. nigra var. henonis	Bamboo shoots, shoot	2014-06-25	22.6	91
Phyllostachys heterocycla, P. bambusoides, P. nigra var. henonis	Bamboo shoots, shoot	2014-06-27	<10.8	69
Petasites japonicus (leaf stalk)	Japanese butterbur, leaf stalk	2014-06-28	<10.8	75
Petasites japonicus (leaf stalk)	Japanese butterbur, leaf stalk	2014-06-28	<10.8	10
Petasites japonicus (leaf stalk)	Japanese butterbur, leaf stalk	2014-06-28	<10.8	10
Petasites japonicus (leaf stalk)	Japanese butterbur, leaf stalk	2014-07-01	<10.8	19
Petasites japonicus (leaf stalk)	Japanese butterbur, leaf stalk	2014-07-01	<10.8	19
Petasites japonicus (leaf stalk)	Japanese butterbur, leaf stalk	2014-07-01	<10.8	124
Petasites japonicus (leaf stalk)	Japanese butterbur, leaf stalk	2014-07-03	19.4	69
Phyllostachys heterocycla, P. bambusoides, P. nigra var. henonis	Bamboo shoots, shoot	2014-07-03	<10.8	126
Synurus pungens	Oyamabokuchi, shoot	2014-07-03	30.2	55
Astraeus hygrometricus	Hygroscopic earthstar	2014-07-04	<10.8	5
Phyllostachys heterocycla, P. bambusoides, P. nigra var. henonis	Bamboo shoots, shoot	2014-07-05	66.9	8
Astraeus hygrometricus	Hygroscopic earthstar	2014-07-07	<10.8	99
Synurus pungens	Oyamabokuchi, shoot	2014-07-08	<10.8	18
Astraeus hygrometricus	Hygroscopic earthstar	2014-07-10	79.9	16
Astraeus hygrometricus	Hygroscopic earthstar	2014-07-10	18.4	24
Phyllostachys heterocycla, P. bambusoides, P. nigra var. henonis	Bamboo shoots, shoot	2014-07-12	165.2	69
Petasites japonicus (leaf stalk)	Japanese butterbur, leaf stalk	2014-07-12	10.8	33
Astraeus hygrometricus	Hygroscopic earthstar	2014-07-17	52.9	56
Astraeus hygrometricus	Hygroscopic earthstar	2014-07-18	<10.8	2
Petasites japonicus (leaf stalk)	Japanese butterbur, leaf stalk	2014-07-23	<10.8	115
Astraeus hygrometricus	Hygroscopic earthstar	2014-07-26	<10.8	155
Lactarius volemus	Weeping milk cap	2014-08-01	322.2	82
Lactarius volemus	Weeping milk cap	2014-08-02	2803.3	69
Petasites japonicus (leaf stalk)	Japanese butterbur, leaf stalk	2014-08-08	<10.8	79
Petasites japonicus (leaf stalk)	Japanese butterbur, leaf stalk	2014-08-08	<10.8	11
Armillaria mellea	Honey mushroom	2014-09-03	73.7	95
Armillaria mellea	Honey mushroom	2014-09-04	11.9	57
Ramaria botrytis	Clustered coral	2014-09-04	994.5	66
Ramaria botrytis	Clustered coral	2014-09-05	98.6	66
Albatrellus confluens	Ningyotake	2014-09-05	17.3	67
Armillaria mellea	Honey mushroom	2014-09-05	493	69
Armillaria mellea	Honey mushroom	2014-09-05	288.2	6
Armillaria tabescens	Ringless honey mushroom	2014-09-06	<10.8	136
Lyophyllum fumosum	Shakashimeji	2014-09-06	302.3	69
Suillus bovinus	Jersey cow mushroom	2014-09-08	87.8	57
Suillus bovinus	Jersey cow mushroom	2014-09-08	160.4	57
Armillaria mellea	Honey mushroom	2014-09-08	<10.8	29
Armillaria mellea	Honey mushroom	2014-09-08	3392.9	69
Suillus bovinus	Jersey cow mushroom	2014-09-09	572.2	112
Suillus bovinus	Jersey cow mushroom	2014-09-09	506.1	57
Lyophyllum fumosum	Shakashimeji	2014-09-09	<10.8	117
Albatrellus confluens	Ningyotake	2014-09-09	<10.8	32
Suillus bovinus	Jersey cow mushroom	2014-09-09	217.8	69
Ramaria botrytis	Clustered coral	2014-09-09	3150.3	69
Suillus bovinus	Jersey cow mushroom	2014-09-09	754.3	69
Lyophyllum fumosum	Shakashimeji	2014-09-10	75.9	18
Suillus bovinus	Jersey cow mushroom	2014-09-10	1506.4	91
Lyophyllum fumosum	Shakashimeji	2014-09-10	18.4	19
Albatrellus confluens	Ningyotake	2014-09-10	9.8	19
Suillus bovinus	Jersey cow mushroom	2014-09-10	98.6	67
Suillus bovinus	Jersey cow mushroom	2014-09-10	362	69
Suillus bovinus	Jersey cow mushroom	2014-09-10	1534.6	58
Suillus bovinus	Jersey cow mushroom	2014-09-10	1431.7	58
Albatrellus confluens	Ningyotake	2014-09-10	72.6	79
Suillus bovinus	Jersey cow mushroom	2014-09-10	27.1	110
Suillus bovinus	Jersey cow mushroom	2014-09-11	1517.4	69
Albatrellus confluens	Ningyotake	2014-09-12	13	110
Suillus bovinus	Jersey cow mushroom	2014-09-12	428.1	110
Suillus bovinus	Jersey cow mushroom	2014-09-12	74.8	32
Lyophyllum fumosum	Shakashimeji	2014-09-13	52	18
Grifola frondosa	Hen of the woods	2014-09-13	50.9	154
Suillus bovinus	Jersey cow mushroom	2014-09-13	303.5	57
Lyophyllum decastes	Fried chicken mushroom	2014-09-13	234.1	57
Lyophyllum decastes	Fried chicken mushroom	2014-09-13	170.2	27
Sarcodon aspratus	Kotake	2014-09-16	464	24
Sarcodon aspratus	Kotake	2014-09-16	1115.6	2
Hygrophorus russula	Pinkmottle woodwax	2014-09-16	776.3	24
Hygrophorus russula	Pinkmottle woodwax	2014-09-16	2855.7	2
Hygrophorus russula	Pinkmottle woodwax	2014-09-16	2123.9	3
Sarcodon aspratus	Kotake	2014-09-16	1067.9	3
Albatrellus confluens	Ningyotake	2014-09-16	24.9	110
Lyophyllum decastes	Fried chicken mushroom	2014-09-16	<10.8	11
Grifola frondosa	Hen of the woods	2014-09-16	<10.8	18
Lyophyllum fumosum	Shakashimeji	2014-09-16	138.8	117
Hygrophorus russula	Pinkmottle woodwax	2014-09-16	2024.2	117
Sarcodon aspratus	Kotake	2014-09-17	476	2
Lyophyllum fumosum	Shakashimeji	2014-09-17	75.9	117
Sarcodon aspratus	Kotake	2014-09-17	484.7	24
Hygrophorus russula	Pinkmottle woodwax	2014-09-17	1444.2	69
Tricholoma matsutake	Matsutake	2014-09-17	69.4	97
Albatrellus confluens	Ningyotake	2014-09-17	16.3	97
Lyophyllum decastes	Fried chicken mushroom	2014-09-18	<10.8	155
Sarcodon aspratus	Kotake	2014-09-18	407.7	24
Lyophyllum decastes	Fried chicken mushroom	2014-09-18	<10.8	69
Sarcodon aspratus	Kotake	2014-09-18	514	8
Tricholoma equestre	Yellow knight mushroom	2014-09-18	160.5	155
Grifola frondosa	Hen of the woods	2014-09-18	<10.8	148
Lyophyllum decastes	Fried chicken mushroom	2014-09-18	<10.8	117
Lyophyllum decastes	Fried chicken mushroom	2014-09-18	<10.8	157
Sarcodon aspratus	Kotake	2014-09-18	324.2	11
Suillus bovinus	Jersey cow mushroom	2014-09-19	386	58
Sarcodon aspratus	Kotake	2014-09-19	348.1	58
Hygrophorus russula	Pinkmottle woodwax	2014-09-19	804.6	57
Albatrellus confluens	Ningyotake	2014-09-19	43.4	57
Tricholoma equestre	Yellow knight mushroom	2014-09-19	59.6	57
Lyophyllum decastes	Fried chicken mushroom	2014-09-19	28.2	79
Ramaria botrytis	Clustered coral	2014-09-19	1127.8	75
Castanea crenata	Japanese chestnut, nuts	2014-09-19	<10.8	157
Castanea crenata	Japanese chestnut, nuts	2014-09-19	<10.8	36
Ramaria botrytis	Clustered coral	2014-09-19	849.1	37
Lyophyllum decastes	Fried chicken mushroom	2014-09-19	<10.8	76
Lyophyllum decastes	Fried chicken mushroom	2014-09-20	<10.8	132
Albatrellus confluens	Ningyotake	2014-09-20	19.5	132
Sarcodon aspratus	Kotake	2014-09-20	862.1	2
Lyophyllum decastes	Fried chicken mushroom	2014-09-20	<10.8	2
Hygrophorus russula	Pinkmottle woodwax	2014-09-20	2634.1	155
Lyophyllum fumosum	Shakashimeji	2014-09-20	21.7	34
Lyophyllum decastes	Fried chicken mushroom	2014-09-20	15.2	16
Lyophyllum decastes	Fried chicken mushroom	2014-09-20	<10.8	132
Armillaria tabescens	Ringless honey mushroom	2014-09-20	24.9	16
Cortinarius salor, C. iodes	Murasakiaburashimeji or Spotted cort	2014-09-20	1993.2	57
Hypholoma sublateritium	Cinnamon cap	2014-09-20	1281.8	135
Ramaria botrytis	Clustered coral	2014-09-20	873	135
Sarcodon aspratus	Kotake	2014-09-20	286.3	157
Sarcodon aspratus	Kotake	2014-09-20	646.3	55
Albatrellus confluens	Ningyotake	2014-09-20	170.3	69
Sarcodon aspratus	Kotake	2014-09-22	4271.1	2
Hygrophorus russula	Pinkmottle woodwax	2014-09-22	3305.8	75
Albatrellus confluens	Ningyotake	2014-09-22	106.3	67
Tricholoma matsutake	Matsutake	2014-09-22	375.3	67
Lyophyllum fumosum	Shakashimeji	2014-09-22	325.4	17
Sarcodon aspratus	Kotake	2014-09-22	1738.6	17
Sarcodon aspratus	Kotake	2014-09-22	275.5	2
Sarcodon aspratus	Kotake	2014-09-22	1311.3	2
Sarcodon aspratus	Kotake	2014-09-22	759.2	2
Sarcodon aspratus	Kotake	2014-09-22	641	2
Sarcodon aspratus	Kotake	2014-09-22	1184.4	5
Sarcodon aspratus	Kotake	2014-09-22	1027.1	34
Sarcodon aspratus	Kotake	2014-09-22	300.4	3
Sarcodon aspratus	Kotake	2014-09-22	933.8	3
Sarcodon aspratus	Kotake	2014-09-22	651.8	3
Tricholoma equestre	Yellow knight mushroom	2014-09-22	279.8	2
Sarcodon aspratus	Kotake	2014-09-22	368.8	102
Cortinarius tenuipes	Kurifusentake	2014-09-22	106.3	37
Sarcodon aspratus	Kotake	2014-09-22	363.3	37
Entoloma sarcopum	Urabenihoteishimeji	2014-09-22	119.3	117
Sarcodon aspratus	Kotake	2014-09-22	667	79
Sarcodon aspratus	Kotake	2014-09-24	484.9	18
Sarcodon aspratus	Kotake	2014-09-24	80.3	99
Sarcodon aspratus	Kotake	2014-09-24	128	24
Castanea crenata	Japanese chestnut, nuts	2014-09-24	<10.8	2
Sarcodon aspratus	Kotake	2014-09-24	649.8	2
[truncated: 2,536 more rows]

## Sheet: Table S2
Supplementary Table S2.The data of sub-village.
			posterior result of rloc
map. ID	geometric mean of 137Cs deposition (decay corrected to 2011/03/11)	sub-village IDs with adjacent boundaries	median	mean	sd	CI2.5%	CI97.5%
1	231864	4, 10, 23, 39, 66, 69, 77	-0.1178	-0.116353	0.0744106	-0.26212	0.0274805
2	175953	3, 5, 18, 24, 146	-0.1427	-0.141465	0.0469723	-0.2308	-0.0480815
3	214649	2, 146	-0.1475	-0.148638	0.0752962	-0.2945	-0.0056808
4	257026	1, 23, 35, 66	-0.1953	-0.197924	0.118142	-0.43885	0.0262668
5	146823	2, 6, 18	-0.23655	-0.241642	0.111019	-0.47151	-0.0355602
6	150058	5, 18, 30, 154	-0.1724	-0.172871	0.0862734	-0.3388	-0.00350305
7	260323	9, 14, 115, 128, 156	-0.025735	-0.0252823	0.143271	-0.30272	0.276515
8	148770	10, 13, 71, 80, 94, 102, 104, 114	-0.071545	-0.0731328	0.0744388	-0.217117	0.0694247
9	422843	7, 128, 156	-0.02309	-0.0257062	0.187817	-0.397703	0.348058
10	225729	1, 8, 38, 39, 54, 69, 80, 102, 113, 150	-0.044285	-0.0450672	0.0791189	-0.198008	0.10761
11	113857	27, 48, 61, 128, 131	-0.0075725	-0.00769916	0.074577	-0.152023	0.1404
12	352767	15, 43, 83, 134	-0.12235	-0.122475	0.05803	-0.2373	-0.00835477
13	147543	8, 17, 31, 94, 104, 109	-0.14665	-0.147779	0.122175	-0.392305	0.089162
14	145708	7, 38, 60, 80, 89, 92, 115, 150, 156	0.061915	0.0637203	0.108268	-0.14842	0.274313
15	704276	12, 130, 134	-0.0718	-0.0717029	0.0543034	-0.18031	0.0316823
16	64523.9	37, 68, 72, 112, 139	0.2168	0.216633	0.054619	0.109397	0.321503
17	179208	13, 19, 31, 46, 56, 106, 109, 127	-0.072505	-0.0727216	0.0589432	-0.1931	0.0422605
18	130032	2, 5, 6, 24, 49, 154, 155	-0.006535	-0.00704916	0.0480525	-0.100602	0.0873455
19	125515	17, 44, 67, 95, 98, 106, 127, 136, 138	-0.06997	-0.0702024	0.0498714	-0.167807	0.029376
20	202812	49, 62, 82, 87, 99, 103, 145	0.02622	0.0253691	0.101607	-0.177012	0.229135
21	192366	27, 78, 90, 118, 122, 133	0.085825	0.0844021	0.143694	-0.199405	0.3659
22	106454	26, 27, 132	0.10525	0.103465	0.190134	-0.283805	0.477513
23	164067	1, 4, 29, 35, 77, 149	-0.07895	-0.0802624	0.141284	-0.362905	0.201302
24	185170	2, 18, 49, 53, 62, 146	-0.2608	-0.261301	0.0748913	-0.408903	-0.116992
25	452645	38, 69, 77, 148, 156	-0.1384	-0.141336	0.123659	-0.38033	0.089127
26	119532	22, 27	0.1015	0.09855	0.231163	-0.375752	0.551593
27	120114	11, 21, 22, 26, 32, 33, 34, 47, 48, 58, 61, 64, 79, 81, 82, 85, 90, 91, 93, 97, 100, 103, 107, 110, 111, 120, 122, 125, 126, 129, 131, 132, 133, 135, 139, 145	0.086235	0.0876214	0.0474711	-0.00373045	0.183803
28	431174	35, 130, 149	-0.1239	-0.1239	0.184011	-0.482637	0.23992
29	195203	23, 50, 77, 147, 148	0.1619	0.162402	0.077253	0.0109893	0.316302
30	142870	6, 37, 52, 58, 154	0.2385	0.239274	0.0813259	0.0869812	0.400445
31	133427	13, 17, 101, 104, 127, 138	-0.083875	-0.0856816	0.122493	-0.322613	0.148847
32	69184.3	27, 68, 126, 137, 139, 141	-0.037695	-0.0399062	0.0949424	-0.232547	0.139802
33	226087	27, 64, 144, 145	-0.030885	-0.0321807	0.112863	-0.25362	0.179202
34	60377.4	27, 60, 92, 110, 125, 135	0.15395	0.155303	0.067234	0.0253638	0.287243
35	544898	4, 23, 28, 46, 56, 66, 95, 106, 130, 134, 149	-0.1518	-0.152002	0.0978825	-0.34822	0.0379385
36	66637.7	42, 70, 74, 105, 112, 157	0.05251	0.0534193	0.105879	-0.154045	0.258065
37	94825.2	16, 30, 45, 51, 52, 96, 111, 112, 139, 151	0.14145	0.141751	0.0873565	-0.0280407	0.31302
38	415182	10, 14, 25, 69, 150, 156	-0.043885	-0.0450565	0.124551	-0.29424	0.194873
39	297750	1, 10, 56, 66, 113, 123	-0.12655	-0.126218	0.128324	-0.374205	0.121005
40	183337	57, 75, 95, 116	0.047495	0.0479304	0.153125	-0.253202	0.34782
41	74358.2	57, 76, 117	0.058005	0.0574651	0.179004	-0.28864	0.41581
42	68108.2	36, 57, 70, 105	0.028915	0.027532	0.113056	-0.192867	0.246003
43	294467	12, 75, 83, 86, 152	0.0689	0.0676446	0.0457565	-0.0239653	0.155707
44	109939	19, 63, 67, 98, 104, 114	0.053385	0.0559273	0.115334	-0.170703	0.284708
45	107884	37, 51	-0.086015	-0.086467	0.166134	-0.424662	0.240535
46	311311	17, 35, 56, 106	-0.1607	-0.162453	0.0756453	-0.314	-0.0153312
47	158694	27, 61, 93, 122, 131	0.04823	0.0455999	0.146782	-0.243355	0.349457
48	103318	11, 27, 79, 115, 128	-0.020365	-0.0228171	0.0992308	-0.2184	0.171338
49	167466	18, 20, 24, 62, 82, 91, 99, 155	-0.083385	-0.0821813	0.108795	-0.294812	0.127353
50	213084	29, 77	0.068815	0.0718737	0.220379	-0.35361	0.522223
51	109658	37, 45, 59, 96	0.039845	0.039878	0.0924165	-0.14462	0.223208
52	126223	30, 37, 58, 73, 107, 151	0.1822	0.183862	0.144933	-0.0917127	0.476208
53	241624	24, 62, 143, 146	-0.1867	-0.188534	0.161442	-0.508528	0.133073
54	221519	10, 102, 108, 113, 119	-0.1654	-0.166233	0.12018	-0.39861	0.0628028
55	92402.1	63, 67, 71, 80, 114	0.1535	0.153126	0.0672856	0.0167822	0.286013
56	359693	17, 35, 39, 46, 66, 108, 109, 123	-0.3154	-0.316955	0.0848418	-0.487608	-0.154493
57	103979	40, 41, 42, 59, 67, 70, 76, 80, 88, 95, 96, 105, 116, 117, 124, 140	-0.01675	-0.0173145	0.0515388	-0.117803	0.082951
58	139340	27, 30, 52, 91, 107, 154	0.24195	0.242894	0.0626913	0.120697	0.3707
59	122675	51, 57, 96	0.16645	0.165876	0.167662	-0.14891	0.516112
60	65764	14, 34, 89, 92, 110, 129	0.13365	0.135655	0.124896	-0.104978	0.378402
61	141543	11, 27, 47, 131	0.02109	0.019256	0.159928	-0.298225	0.327508
62	234598	20, 24, 49, 53, 143, 144, 145	-0.10695	-0.106878	0.132541	-0.367405	0.15162
63	97867.8	44, 55, 67, 114	0.07686	0.0758058	0.138392	-0.194103	0.359702
64	204398	27, 33, 78, 90, 118	0.13375	0.134431	0.123464	-0.107935	0.382603
65	219024	75, 83, 95, 134	-0.04617	-0.0416354	0.146816	-0.322532	0.252248
66	356673	1, 4, 35, 39, 56	-0.2874	-0.288673	0.0660536	-0.421617	-0.160485
67	108679	19, 44, 55, 57, 63, 80, 95	-0.053365	-0.054963	0.0769414	-0.210015	0.0942237
68	64286.8	16, 32, 72, 139, 141, 142	0.077705	0.0762675	0.119209	-0.160057	0.3021
69	257446	1, 10, 25, 38, 77	-0.1386	-0.13858	0.0321117	-0.1996	-0.0759365
70	71711	36, 42, 57, 74, 124, 129, 140	0.059125	0.0592795	0.118178	-0.170503	0.294117
71	97436.2	8, 55, 80, 114	0.086575	0.0865423	0.153523	-0.210435	0.405432
72	63108.9	16, 68, 112, 142	0.03995	0.0386228	0.12626	-0.206005	0.2863
73	113491	52	0.19105	0.196367	0.326609	-0.43513	0.857785
74	67970.6	36, 70, 100, 120, 129, 157	0.07106	0.0734663	0.13452	-0.19082	0.335645
75	264359	40, 43, 65, 83, 86, 95, 116, 152	0.22255	0.22232	0.0511706	0.118297	0.324703
76	87420.4	41, 57, 96, 117	0.06758	0.0628129	0.15776	-0.243325	0.373403
77	260618	1, 23, 25, 29, 50, 69, 121, 148	-0.02081	-0.0206512	0.130934	-0.280533	0.245705
78	181882	21, 64, 93, 118, 122	0.06981	0.0699886	0.0962833	-0.116428	0.255525
79	94221.3	27, 48, 97, 115	-0.021195	-0.0212532	0.0404995	-0.101803	0.0595715
80	94582.5	8, 10, 14, 55, 57, 67, 71, 84, 89, 140, 150	0.1663	0.167217	0.0611057	0.0490737	0.285405
81	163563	27, 82, 85, 132	0.063825	0.063944	0.157016	-0.23911	0.371337
82	129324	20, 27, 49, 81, 85, 87, 91, 99, 132	0.0013735	0.0018408	0.0969468	-0.1879	0.185807
83	229833	12, 43, 65, 75, 134	-0.1259	-0.126959	0.0894612	-0.308412	0.045964
84	76966.5	80, 89, 129, 140	0.167	0.169599	0.156309	-0.130807	0.483768
85	193026	27, 81, 82, 87, 103	0.04615	0.0460178	0.15127	-0.245603	0.342225
86	252559	43, 75, 152	0.057495	0.0580317	0.0776225	-0.096496	0.213003
87	171342	20, 82, 85, 103	0.02472	0.0294828	0.167035	-0.28992	0.366252
88	203999	57, 116	0.02041	0.0148347	0.223414	-0.427615	0.45152
89	71179.5	14, 60, 80, 84, 129	0.21725	0.22161	0.125941	-0.017747	0.485005
90	211948	21, 27, 64, 118	0.09706	0.097727	0.167287	-0.238212	0.436503
91	111763	27, 49, 58, 82, 154, 155	0.04431	0.0432175	0.0786255	-0.1047	0.198203
92	83543.9	14, 34, 60, 97, 115, 135	0.1056	0.107839	0.128985	-0.139813	0.374617
93	170151	27, 47, 78, 122	0.056705	0.0581386	0.157159	-0.256217	0.365013
94	166170	8, 13, 102, 109	-0.054775	-0.0529347	0.115546	-0.273923	0.176005
95	191347	19, 35, 40, 57, 65, 67, 75, 106, 134	-0.058305	-0.0585593	0.0513795	-0.16081	0.0425502
96	96136.8	37, 51, 57, 59, 76, 112, 117	0.1845	0.186554	0.0946104	0.00332805	0.373107
97	73367.3	27, 79, 92, 115, 135	0.16295	0.163894	0.0762674	0.0161705	0.3108
98	120711	19, 44, 101, 104, 136	-0.04234	-0.0462048	0.147212	-0.35241	0.240352
99	171599	20, 49, 82	-0.17935	-0.179296	0.0511835	-0.282208	-0.081502
100	77009.9	27, 74, 120, 126, 153, 157	0.04578	0.0463172	0.124798	-0.203205	0.285203
101	NA	31, 98, 104, 136, 138	-0.07988	-0.0818531	0.149825	-0.37411	0.216837
102	172459	8, 10, 54, 94, 108, 109	-0.2066	-0.20732	0.0934141	-0.398307	-0.034566
103	210839	20, 27, 85, 87, 145	0.02816	0.0298394	0.150859	-0.261615	0.327757
104	120903	8, 13, 31, 44, 98, 101, 114	-0.039435	-0.042767	0.124359	-0.282237	0.19444
105	69361.9	36, 42, 57, 112, 117	-0.01588	-0.0186606	0.113321	-0.24381	0.198015
106	225871	17, 19, 35, 46, 95	-0.06265	-0.0598512	0.13196	-0.31422	0.210712
107	134655	27, 52, 58, 111	0.1586	0.158446	0.158266	-0.15791	0.465803
108	245407	54, 56, 102, 109, 119, 123	-0.2915	-0.292812	0.0834804	-0.4602	-0.129195
109	178792	13, 17, 56, 94, 102, 108	-0.17795	-0.180081	0.125671	-0.425123	0.0589045
110	66896.5	27, 34, 60, 125, 129	0.14965	0.148586	0.0506208	0.0455185	0.246007
111	85080.5	27, 37, 107, 139, 151	0.1273	0.128005	0.143973	-0.1525	0.417683
112	69535.1	16, 36, 37, 72, 96, 105, 117, 142, 157	6.8755e-05	-1.93829e-06	0.0591399	-0.115712	0.111907
113	NA	10, 39, 54, 119, 123	-0.08236	-0.0782217	0.151407	-0.368705	0.2336
114	101105	8, 44, 55, 63, 71, 104	0.09572	0.096276	0.0987097	-0.0941645	0.293305
115	126557	7, 14, 48, 79, 92, 97, 128	-0.0024815	-0.00517441	0.0997503	-0.202013	0.183138
116	170987	40, 57, 75, 88	0.04099	0.0345196	0.159188	-0.28255	0.341718
117	75120.4	41, 57, 76, 96, 105, 112	0.1342	0.134529	0.0628518	0.0123025	0.261525
118	194842	21, 64, 78, 90	0.09815	0.098286	0.171549	-0.233332	0.450435
119	240100	54, 108, 113, 123	-0.11595	-0.117067	0.165041	-0.439605	0.207918
120	67366.8	27, 74, 100, 129	0.091185	0.0887586	0.154256	-0.224107	0.380245
121	NA	77	-0.030195	-0.0274681	0.319297	-0.644447	0.60611
122	168754	21, 27, 47, 78, 93	0.07317	0.0709981	0.147111	-0.230458	0.356635
123	271219	39, 56, 108, 113, 119	0.077295	0.0820196	0.134761	-0.171137	0.364985
124	72869.9	57, 70, 140	-0.00235	-0.00387718	0.092533	-0.182113	0.178405
125	70411.5	27, 34, 110	0.1304	0.127295	0.172666	-0.228348	0.471705
126	70331.1	27, 32, 100, 137, 153	-0.0931	-0.0937858	0.0962326	-0.286115	0.0902155
127	154312	17, 19, 31, 138	-0.09107	-0.0887841	0.15849	-0.39881	0.22753
128	164766	7, 9, 11, 48, 115	-0.0179	-0.0173202	0.150405	-0.316308	0.281407
129	66781.3	27, 60, 70, 74, 84, 89, 110, 120, 140	0.1492	0.149177	0.0548526	0.0403597	0.257905
130	593455	15, 28, 35, 134	-0.1192	-0.11833	0.0555428	-0.225605	-0.0100827
131	150907	11, 27, 47, 61	-0.023745	-0.028532	0.13258	-0.289913	0.2267
132	98293.1	22, 27, 81, 82	0.1238	0.122719	0.0770767	-0.02454	0.271707
133	167332	21, 27	0.089545	0.088714	0.225787	-0.36392	0.54261
134	411446	12, 15, 35, 65, 83, 95, 130	-0.18575	-0.187251	0.0836976	-0.3617	-0.0244285
135	60666.4	27, 34, 92, 97	0.1274	0.126712	0.0794736	-0.0314103	0.283108
136	127626	19, 98, 101, 138	-0.092485	-0.0922076	0.127992	-0.347815	0.15753
137	69442.4	32, 126, 141, 153	0.0037435	0.00139258	0.102529	-0.19974	0.198813
138	134699	19, 31, 101, 127, 136	-0.13955	-0.142048	0.121173	-0.37865	0.087688
139	69662.5	16, 27, 32, 37, 68, 111	0.103	0.100918	0.128403	-0.15371	0.352935
140	70937.8	57, 70, 80, 84, 124, 129	0.1292	0.128223	0.116255	-0.0982715	0.355215
141	68047.4	32, 68, 137, 142, 153	0.03489	0.0336042	0.143593	-0.271002	0.301038
142	65549.4	68, 72, 112, 141, 153, 157	0.11675	0.115634	0.116838	-0.114102	0.340907
143	220841	53, 62, 144	-0.1271	-0.126653	0.203329	-0.52929	0.269115
144	216403	33, 62, 143, 145	-0.091185	-0.0919621	0.172824	-0.436572	0.234102
145	220202	20, 27, 33, 62, 103, 144	-0.01499	-0.0156075	0.134019	-0.287205	0.253405
146	242132	2, 3, 24, 53	-0.25495	-0.254473	0.0876118	-0.432105	-0.0830955
147	188760	29	-0.20675	-0.207563	0.127156	-0.452612	0.0405382
148	472734	25, 29, 77, 156	0.04395	0.0440154	0.066645	-0.0859338	0.174602
149	224891	23, 28, 35	-0.09655	-0.0975126	0.160049	-0.4103	0.206212
150	147115	10, 14, 38, 80	0.03845	0.0400125	0.155442	-0.272303	0.350612
151	108351	37, 52, 111	0.119	0.124915	0.169436	-0.207608	0.460703
152	272835	43, 75, 86	0.19855	0.197499	0.0711728	0.0560618	0.339413
153	67204.7	100, 126, 137, 141, 142, 157	0.022075	0.0219343	0.115726	-0.213427	0.250205
154	117512	6, 18, 30, 58, 91, 155	-0.0107	-0.0114604	0.0648686	-0.137107	0.115918
155	110497	18, 49, 91, 154	-0.17255	-0.172914	0.0512455	-0.272603	-0.0724763
156	623698	7, 9, 14, 25, 38, 148	-0.04779	-0.0476231	0.0557819	-0.1564	0.0661105
157	69226.1	36, 74, 100, 112, 142, 153	0.05123	0.0526385	0.0733563	-0.0877712	0.19662

## Sheet: Table S3
Supplyementary Table S3. The number of samples that fall within the 10-fold range of the ratio of estimated to measured 137Cs (yellow band in Fig. 2) and the results of the χ2 test for the two models
	All samples (n=2700)			Mychorrhizal mushrooms (n=1103)			Saprotrophic mushrooms (n=254)			Wild plants (n=1343)
	sub-village model	whole village model		sub-village model	whole village model		sub-village model	whole village model		sub-village model	whole village model
Number of samples included in the 10-fold range	1926	1801		956	894		180	177		790	730
Number of samples not included in the range	774	899		147	209		74	77		553	613
Ratio of included	0.713333	0.667037		0.866727	0.810517		0.708661	0.69685		0.588235	0.543559
Result of chi-squared test	p<0.001			p<0.001			p=0.85			p=0.02

## Sheet: Table S4
Supplementary Table S4. Equipment lists used for food inspection of radioactivity.
Model	Detector	Non-destructive measurement	Lead shield thickness	Calibration source	Refference	Result of quality control (Sep 27th, 2021)1)
Triathler Becquerel Finder	NaI (Tl) φ5.08 × 5.08 cm (2"φ×2")	NG	40 mm	137Cs	Japan Radioisotope Association 2015	NA2)
Captus-3000A	NaI (Tl) φ5.08 × 5.08 cm (2"φ×2")	NG	30 mm	137Cs	Yamada et al. 2017	1.01, 1.103)
CAN-OSP-NAI	NaI (Tl) φ5.08 × 5.08 cm (2"φ×2")	NG	38 mm	40K	Yamada et al. 2017	1.06
FD-08Cs1000-1	CsI (Tl) φ110mm × 25mm	OK	50mm	40K	Yamada et al. 2019	1.324)
1) The measurements of brown rice with these equipments were conducted September 27, 2021. The measured/reference ratios are shown below.
2) This machine and past quality control results have been discarded. Therefore, we could not confirm the results.
3) Results of two machines were shown.
4) The ratio for sum of 134Cs and 137Cs was presented for FD-08Cs1000-1. For the others, the ratio of 137Cs was used.
